# Supplementary material for: Forensic Feature Exploration and Comprehensive Genetic Insights Into Yugu Ethnic Minority and Northern Han Population via a Novel NGS-Based Marker Set
Source: Front Genet. 2022 Apr 27;13:816737. doi: 10.3389/fgene.2022.816737 (PMC9121381; doi:10.3389/fgene.2022.816737)
Supplement: Supplementary file 1 [file DataSheet1.zip]

Archive with 21 entries (20 files):
- Supplementary Tables/
- Supplementary Tables/Supplementary materials-aiSNP.xlsx
- __MACOSX/Supplementary Tables/._Supplementary materials-aiSNP.xlsx
- Supplementary Tables/Supplementary material-data processing.xlsx
- __MACOSX/Supplementary Tables/._Supplementary material-data processing.xlsx
- Supplementary Tables/.DS_Store
- __MACOSX/Supplementary Tables/._.DS_Store
- Supplementary Tables/Supplementary materials-mtDNA.xlsx
- __MACOSX/Supplementary Tables/._Supplementary materials-mtDNA.xlsx
- Supplementary Tables/~$σë»μ£1⁄4Supplementary materials-iiSNP.xlsx
- __MACOSX/Supplementary Tables/._~$σë»μ£1⁄4Supplementary materials-iiSNP.xlsx
- Supplementary Tables/Supplementary materials-A-STR.xlsx
- __MACOSX/Supplementary Tables/._Supplementary materials-A-STR.xlsx
- Supplementary Tables/Supplementary materials-iiSNP.xlsx
- __MACOSX/Supplementary Tables/._Supplementary materials-iiSNP.xlsx
- Supplementary Tables/Supplementary materials-Y-STR.xlsx
- __MACOSX/Supplementary Tables/._Supplementary materials-Y-STR.xlsx
- Supplementary Tables/Supplementary materials-X-STR.xlsx
- __MACOSX/Supplementary Tables/._Supplementary materials-X-STR.xlsx
- Supplementary Tables/Supplementary materials-piSNP.xlsx
- __MACOSX/Supplementary Tables/._Supplementary materials-piSNP.xlsx
