# Supplementary material for: Forensic Feature Exploration and Comprehensive Genetic Insights Into Yugu Ethnic Minority and Northern Han Population via a Novel NGS-Based Marker Set
Source: Front Genet. 2022 Apr 27;13:816737. doi: 10.3389/fgene.2022.816737 (PMC9121381; doi:10.3389/fgene.2022.816737)
Supplement: Supplementary file 1 [file DataSheet1.zip › Supplementary Tables/Supplementary materials-aiSNP.xlsx]

## Sheet: S1 Coverage_Yugu
Supplementary Table 1. Coverages for 53 aiSNPs in Yugu ethnic minority.
Loci	Coverage (Average)	SD	Max	Min
rs3811801	185.378	265.072	1700	139
rs192655	205.546	274.644	1569	187
rs3823159	257.518	360.022	2141	211
rs798443	275.004	389.226	2470	200
rs12498138	281.116	467.549	4900	204
rs2196051	312.378	416.232	2772	240
rs3814134	321.271	918.141	8261	212
rs7997709	327.265	518.444	4257	193
rs4411548	339.522	453.436	2636	331
rs7722456	439.725	584.419	3332	384
rs1079597	457.199	660.325	4758	456
rs4891825	460.512	556.401	3501	359
rs1572018	501.118	696.609	4660	361
rs3827760	545.534	778.907	5285	460
rs2042762	546.544	629.468	4466	401
rs10497191	566.675	724.56	4140	489
rs1919550	576.968	641.534	3748	402
rs310644	580.241	715.954	4850	438
rs1871534	589.193	859.004	5651	456
rs917115	600.38	756.352	4299	384
rs7657799	612.317	800.742	5630	466
rs6990312	616.086	802.493	4890	527
rs1876482	630.341	843.477	5528	515
rs7226659	636.564	883.225	8417	392
rs9522149	637.49	820.009	4603	602
rs1426654	651.998	1017.46	7888	498
rs12439433	659.12	1038.63	8754	430
rs870347	688.94	1001.08	6871	493
rs17642714	699.343	808.164	5273	620
rs4918664	703.124	806.608	4829	594
rs1834619	817.849	948.463	6789	556
rs2593595	854.478	1110.9	6934	882
rs1800414	870.458	1135.65	6892	641
rs1229984	883.406	1112.81	7050	627
rs4471745	900.303	1385.32	11234	503
rs260690	971.458	1134.6	8254	866
rs6754311	1033.47	1298.36	8847	719
rs2024566	1046.72	1885.18	17490	854
rs3737576	1213.7	1702.32	11393	910
rs735480	1259.69	1534.02	9275	1051
rs2238151	1342.1	1783.23	12076	1275
rs11652805	1350.33	1666.76	10519	1007
rs3916235	1356.54	1676.01	11945	1285
rs2166624	1386.63	1685.26	11761	1089
rs7326934	1425.02	1798.94	11759	1150
rs200354	1626.37	1974.28	11353	1483
rs174570	1960.61	2355.19	16628	1627
rs4833103	2004.68	2597.08	16631	1968
rs459920	2043.8	2886.86	20257	1629
rs7554936	2200.6	2515.35	16819	2409
rs7251928	2568.58	3053.66	19633	2709
rs1462906	2910.66	5017.75	53123	1651
rs2814778	3513.35	4618.33	33098	3117

## Sheet: S2 Coverage_NMH
Supplementary Table 2. Coverages for 53 aiSNPs in NMH population.
Loci	Coverage (Average)	SD	Max	Min
rs3811801	185.378	265.072	1700	139
rs192655	205.546	274.644	1569	187
rs3823159	257.518	360.022	2141	211
rs798443	275.004	389.226	2470	200
rs12498138	281.116	467.549	4900	204
rs2196051	312.378	416.232	2772	240
rs3814134	321.271	918.141	8261	212
rs7997709	327.265	518.444	4257	193
rs4411548	339.522	453.436	2636	331
rs7722456	439.725	584.419	3332	384
rs1079597	457.199	660.325	4758	456
rs4891825	460.512	556.401	3501	359
rs1572018	501.118	696.609	4660	361
rs3827760	545.534	778.907	5285	460
rs2042762	546.544	629.468	4466	401
rs10497191	566.675	724.56	4140	489
rs1919550	576.968	641.534	3748	402
rs310644	580.241	715.954	4850	438
rs1871534	589.193	859.004	5651	456
rs917115	600.38	756.352	4299	384
rs7657799	612.317	800.742	5630	466
rs6990312	616.086	802.493	4890	527
rs1876482	630.341	843.477	5528	515
rs7226659	636.564	883.225	8417	392
rs9522149	637.49	820.009	4603	602
rs1426654	651.998	1017.46	7888	498
rs12439433	659.12	1038.63	8754	430
rs870347	688.94	1001.08	6871	493
rs17642714	699.343	808.164	5273	620
rs4918664	703.124	806.608	4829	594
rs1834619	817.849	948.463	6789	556
rs2593595	854.478	1110.9	6934	882
rs1800414	870.458	1135.65	6892	641
rs1229984	883.406	1112.81	7050	627
rs4471745	900.303	1385.32	11234	503
rs260690	971.458	1134.6	8254	866
rs6754311	1033.47	1298.36	8847	719
rs2024566	1046.72	1885.18	17490	854
rs3737576	1213.7	1702.32	11393	910
rs735480	1259.69	1534.02	9275	1051
rs2238151	1342.1	1783.23	12076	1275
rs11652805	1350.33	1666.76	10519	1007
rs3916235	1356.54	1676.01	11945	1285
rs2166624	1386.63	1685.26	11761	1089
rs7326934	1425.02	1798.94	11759	1150
rs200354	1626.37	1974.28	11353	1483
rs174570	1960.61	2355.19	16628	1627
rs4833103	2004.68	2597.08	16631	1968
rs459920	2043.8	2886.86	20257	1629
rs7554936	2200.6	2515.35	16819	2409
rs7251928	2568.58	3053.66	19633	2709
rs1462906	2910.66	5017.75	53123	1651
rs2814778	3513.35	4618.33	33098	3117

## Sheet: S3_Reference populations
Supplementary Table 3. Information of the reference populations for aiSNP analysis.
Ref. No.	Populations	Abbreviations	Continents	Sample Size
1	African Caribbean in Barbados	ACB	African	96
2	African Ancestry in Southwest US	ASW	African	61
3	Esan in Nigeria	ESN	African	99
4	Gambian in Western Division, The Gambia	GWD	African	113
5	Luhya in Webuye, Kenya	LWK	African	99
6	Mende in Sierra Leone	MSL	African	85
7	Yoruba in Ibadan, Nigeria	YRI	African	108
8	Colombian in Medellin, Colombia	CLM	American	94
9	Mexican Ancestry in Los Angeles, California	MXL	American	64
10	Peruvian in Lima, Peru	PEL	American	85
11	Chinese Dai in Xishuangbanna, China	CDX	East Asian	93
12	Han Chinese in Bejing, China	CHB	East Asian	103
13	Southern Han Chinese, China	CHS	East Asian	105
14	Japanese in Tokyo, Japan	JPT	East Asian	104
15	Kinh in Ho Chi Minh City, Vietnam	KHV	East Asian	99
16	Utah residents with Northern and Western European ancestry	CEU	European	99
17	Finnish in Finland	FIN	European	99
18	British in England and Scotland	GBR	European	91
19	Iberian populations in Spain	IBS	European	107
20	Toscani in Italy	TSI	European	107
21	Bengali in Bangladesh	BEB	South Asian	86
22	Gujarati Indian in Houston, TX	GIH	South Asian	103
23	Indian Telugu in the UK	ITU	South Asian	102
24	Puerto Rican in Puerto Rico	PUR	South Asian	104
25	Sri Lankan Tamil in the UK	STU	South Asian	102

## Sheet: S4_inferred ancestries
Supplementary Table 3. Inferred population ancestry compositions for Yugu and NMH populations and the reference populations at three comtinental populations level.
Population ID	European	East Asian	African	Samples size
ACB	0.084	0.017	0.899	96
ASW	0.173	0.029	0.798	61
ESN	0.002	0.002	0.997	99
GWD	0.006	0.002	0.991	113
LWK	0.01	0.006	0.985	99
MSL	0.002	0.002	0.996	85
YRI	0.002	0.002	0.996	108
CDX	0.005	0.987	0.007	93
CHB	0.003	0.994	0.003	103
10（Yugu）	0.063	0.928	0.009	165
11（NMH）	0.006	0.991	0.003	334
CHS	0.003	0.994	0.003	105
JPT	0.003	0.994	0.003	104
KHV	0.008	0.986	0.006	99
CEU	0.991	0.003	0.005	99
FIN	0.984	0.013	0.003	99
GBR	0.993	0.004	0.003	91
IBS	0.984	0.005	0.011	107
TIS	0.99	0.004	0.006	107
