# Supplementary material for: Forensic Feature Exploration and Comprehensive Genetic Insights Into Yugu Ethnic Minority and Northern Han Population via a Novel NGS-Based Marker Set
Source: Front Genet. 2022 Apr 27;13:816737. doi: 10.3389/fgene.2022.816737 (PMC9121381; doi:10.3389/fgene.2022.816737)
Supplement: Supplementary file 1 [file DataSheet1.zip › Supplementary Tables/Supplementary material-data processing.xlsx]

## Sheet: Sheet1
Supplementary Table 1. Data processing procedures for different genetic markers.
DNA遗传标记	软件	质控标准	数据输出
数据过滤、比对及质控	Soapnuke2 bwa-mem2 bamdst	1. RawReads>=0.5M	样本质控结果
		2. TargetOnRaw>=90%
		3. Coverage(>=100x)>=95%、Uniformity(0.1)>=90%【男性】
		4. Coverage(>=100x)>=70%、Uniformity(0.1)>=70% 【女性】
		*由于女性无Y染色体，故男性女性标准不一致
STR模块	Python3	1. 侧翼容错<=1bp	STR基因座分型 STR基因座对应序列 STR基因座数据库上传统一格式文件
		2. STR基因座分析阈值 >=10
		3. STR基因座检出阈值 >=30
		4. 不同STR基因座的stutter参数不同
SNP模块	Freebayes	1. Coverage > 100x	SNP基因分型、四碱基深度、表型、祖源预测信息
		2. Allele Coverage Ratio < 0.2则为不平衡位点
mtDNA模块	GATK mutect2	1. Coverage >100x	线粒体DNA高变区突变类型
		2. 异质性突变频率> 0.1	线粒体DNA高变区一致序列
样本间比对	Python/Perl	SNP：只比对iSNP中质控合格的平衡位点	STR、SNP、线粒体DNA比对结果
		STR：只比对质控合格的基因座
		线粒体DNA：只比对质控合格的位点
