# Supplementary material for: Forensic Feature Exploration and Comprehensive Genetic Insights Into Yugu Ethnic Minority and Northern Han Population via a Novel NGS-Based Marker Set
Source: Front Genet. 2022 Apr 27;13:816737. doi: 10.3389/fgene.2022.816737 (PMC9121381; doi:10.3389/fgene.2022.816737)
Supplement: Supplementary file 1 [file DataSheet1.zip › Supplementary Tables/Supplementary materials-A-STR.xlsx]

## Sheet: S1 Coverage_Yugu
Supplementary Table 1. Coverages for 54 A-STRs (autosomal STRs) in Yugu ethnic minority.
Loci	Coverage (Average)	S.D.	Max	Min
D4S2408	574.721	214.393	1419	128
D14S608	729.539	293.226	1506	123
D13S325	847.194	311.334	1675	127
D9S925	945.982	367.947	2517	219
SE33	1042.28	484.699	3576	100
D6S1017	1157.05	440.386	2598	230
D5S2800	1467.19	600.504	3915	297
D1S1627	1476.63	539.641	3372	284
D11S4463	1785.4	672.927	4428	470
D7S820	1794.24	712.152	4745	356
D12S391	1822.33	752.681	3851	241
D6S474	2036.41	779.491	6063	399
D11S2368	2049.55	823.989	4961	425
D18S853	2208.38	875.784	4387	470
D17S1301	2220.48	849.494	5589	668
D7S3048	2262.24	961.889	4920	365
D18S535	2389.42	991.622	5871	480
D16S539	2427.48	976.663	6448	387
D22-GATA198B05	2478.35	993.907	6006	395
D13S317	2540.65	1074.66	6803	526
D2S1338	2610.7	1179.82	7388	563
PentaE	2732.48	1352.53	8787	466
D4S2366	2757.1	1090.47	6738	721
D20S482	2893.49	1189.29	7172	787
D19S433	3127.68	1279.93	9451	895
D8S1179	3213.88	1513.24	8662	731
D15S659	3368.1	1282.51	6661	863
D1GATA113	3393.96	1380.7	9414	693
VWA	3394.28	1574.61	10625	763
D10S1435	3397.53	1450.05	10551	731
D8S1132	3460.47	1484.5	8662	731
D1S1677	3626.84	1641.22	10754	638
D5S818	3703.47	1526.9	7974	831
D3S1744	3737.81	1529.8	9427	700
D1S1656	3762	1806.96	10181	63
D10S1248	3784.59	1628.19	10023	872
D12ATA63	3941.72	1978.38	12067	769
D2S441	4117.91	1685.4	10417	784
TH01	4217.25	1705.33	9868	1160
D19S253	4236.41	1715.64	8708	539
D9S1122	4734.87	1786.88	11807	1021
D3S4529	4895.36	1947.47	10872	890
FGA	5520.99	2380.98	14203	1088
D22S1045	5682.9	2470.79	14146	718
PentaD	6036.41	2338.72	11916	948
D21S11	6791.25	3167.37	20537	1266
D3S1358	6810.78	2570.23	15809	1570
D3S3045	6900.76	2897.45	17676	1870
D6S1043	7166.64	3077.59	16124	1472
D18S51	8025.12	3340.43	17491	1397
TPOX	8075.96	3188.49	18038	2144
D2S1776	8230.98	3461.36	20096	1546
CSF1PO	8673.85	3566.13	23091	1977
D14S1434	15868.1	5982.19	39783	4814

## Sheet: S2 Coverage_NMH
Supplementary Table 2. Coverages for 54 A-STRs (autosomal STRs) in NMH population.
Loci	Coverage (Average)	S.D.	Max	Min
SE33	356.453	220.047	1568	51
D6S1017	539.847	315.088	1529	131
D14S608	598.646	226.134	1248	131
D13S325	688.793	250.878	1731	158
D4S2408	732.234	324.963	1651	93
D5S2800	805.973	320.463	2317	159
D18S853	947.73	300.432	1963	399
D9S925	995.997	390.167	2618	257
D11S2368	1115.82	420.571	2517	318
D12S391	1365.92	608.776	3896	276
D16S539	1435.48	556.739	3686	329
D7S3048	1473.31	597.284	3534	410
D2S1338	1615.99	661.52	4612	433
D17S1301	1863.43	794.737	4541	296
D6S474	1875.34	662.324	3887	552
D1S1627	1970.11	748.092	4767	471
D7S820	2067.97	735.021	4635	613
D11S4463	2143.64	838.05	4739	530
D10S1248	2222.49	1225.99	7812	370
PentaE	2226.38	1110.7	6588	358
D18S535	2289.19	831.529	4880	659
D8S1179	2332.83	879.904	5313	514
D8S1132	2412.41	811.969	5313	818
D22-GATA198B05	2431.91	1033.11	6487	401
D13S317	2551.81	1091.03	6498	598
D3S1744	2590.44	1012.28	6649	900
PentaD	2715.64	1193.57	6702	702
D3S4529	2727.5	957.821	6507	353
D15S659	2814.43	1162.61	6794	721
D19S253	2844.67	919.043	5685	1006
D20S482	2922.39	1095.76	6384	869
D19S433	3089.07	1044.69	7519	1045
D1GATA113	3153.55	1105.02	6886	907
D4S2366	3216.71	1436.31	7534	623
VWA	3318.58	1529.11	9321	692
D12ATA63	3368.95	1545.74	9957	1024
D1S1677	3590.39	1410.24	9028	1116
D1S1656	3712.83	1703.25	8780	32
D10S1435	3819.08	1490.64	13078	1243
TH01	3833.24	1375.15	9433	1144
D21S11	4126.1	2305.16	15759	1046
D2S441	4264.29	1840.23	10458	810
D5S818	4283.47	1575.52	9680	1265
FGA	4579.43	1825.11	12572	1738
D22S1045	4651.44	2023.48	14044	760
D18S51	5341.01	2484.68	15696	1559
D2S1776	5827.95	2149.81	13408	1982
D9S1122	5836.32	2474.21	13711	1151
CSF1PO	6605.48	2185.78	15445	2500
D6S1043	7303.39	3325.97	22353	2509
TPOX	7462.13	2604.73	16133	2224
D3S3045	8080.04	3308.59	19071	2297
D3S1358	8196.65	3059.45	20484	2780
D14S1434	11725.8	3783.49	26113	4569

## Sheet: S3 Forensic parameter_Yugu
Supplementary Table 3. Forensic parameters of the 54 A-STRs (autosomal STRs) in Yugu ethnic minority.
Loci	GD	PIC	PM	PD	Hobs	PE	pHW
CSF1PO	0.739	0.6944	0.1172	0.8828	0.7333	0.4817	0.377
D10S1248	0.7785	0.7416	0.0962	0.9038	0.8	0.599	0.485
D10S1435	0.752	0.7104	0.0955	0.9045	0.6667	0.3786	0.733
D11S2368	0.8443	0.8224	0.0476	0.9524	0.8303	0.6564	0.834
D11S4463	0.7226	0.6693	0.1333	0.8667	0.7273	0.4717	0.924
D12ATA63	0.6849	0.6355	0.1531	0.8469	0.6667	0.3786	0.824
D12S391	0.8431	0.8215	0.0504	0.9496	0.897	0.7892	0.942
D13S317	0.8151	0.7857	0.0642	0.9358	0.8303	0.6564	0.927
D13S325	0.7717	0.7345	0.088	0.912	0.7697	0.5441	0.915
D14S1434	0.679	0.6312	0.1594	0.8406	0.6848	0.4052	0.149
D14S608	0.8236	0.7976	0.0557	0.9443	0.8121	0.6217	0.766
D15S659	0.8551	0.8352	0.0423	0.9577	0.8727	0.7401	0.923
D16S539	0.7841	0.7478	0.085	0.915	0.7697	0.5441	0.824
D17S1301	0.6941	0.6536	0.137	0.863	0.6788	0.3962	0.644
D18S51	0.8552	0.8366	0.0428	0.9572	0.8485	0.6919	0.298
D18S535	0.7948	0.763	0.0791	0.9209	0.8061	0.6103	0.552
D18S853	0.7329	0.6846	0.1201	0.8799	0.7394	0.4918	0.482
D19S253	0.7618	0.7214	0.0936	0.9064	0.697	0.4236	0.072
D19S433	0.7326	0.6828	0.121	0.879	0.697	0.4236	0.157
D1GATA113	0.6463	0.5843	0.1921	0.8079	0.6727	0.3873	0.946
D1S1627	0.5905	0.5145	0.267	0.733	0.6545	0.3615	0.714
D1S1656	0.792	0.7621	0.0864	0.9136	0.8303	0.6564	0.457
D1S1677	0.6518	0.6006	0.1729	0.8271	0.5697	0.2561	0.086
D20S482	0.722	0.679	0.1598	0.8402	0.7394	0.4918	0
D21S11	0.7663	0.7262	0.0922	0.9078	0.7273	0.4717	0.594
D22-GATA198B05	0.8126	0.7904	0.0594	0.9406	0.8545	0.7038	0.473
D22S1045	0.7733	0.733	0.1018	0.8982	0.8182	0.6332	0.304
D2S1338	0.861	0.8427	0.038	0.962	0.8182	0.6332	0.821
D2S1776	0.7461	0.7051	0.1033	0.8967	0.7152	0.4521	0.556
D2S441	0.7625	0.7199	0.1064	0.8936	0.8242	0.6448	0.874
D3S1358	0.7117	0.6583	0.1309	0.8691	0.703	0.433	0.741
D3S1744	0.8172	0.7925	0.0606	0.9394	0.7697	0.5441	0.172
D3S3045	0.7847	0.7514	0.0882	0.9118	0.8061	0.6103	0.153
D3S4529	0.7545	0.7116	0.1059	0.8941	0.7394	0.4918	0.322
D4S2366	0.7462	0.7035	0.1071	0.8929	0.7273	0.4717	0.679
D4S2408	0.7303	0.6791	0.1241	0.8759	0.7212	0.4618	0.42
D5S2800	0.72	0.6651	0.1266	0.8734	0.6848	0.4052	0.412
D5S818	0.7514	0.7099	0.1081	0.8919	0.7455	0.502	0.07
D6S1017	0.7326	0.6844	0.1196	0.8804	0.7091	0.4425	0.38
D6S1043	0.872	0.8555	0.0338	0.9662	0.8485	0.6919	0.474
D6S474	0.7117	0.6599	0.1254	0.8746	0.6909	0.4143	0.925
D7S3048	0.8787	0.8632	0.0333	0.9667	0.8424	0.68	0.06
D7S820	0.7916	0.7577	0.0907	0.9093	0.8667	0.728	0.216
D8S1132	0.8473	0.8255	0.0473	0.9527	0.8242	0.6448	0.212
D8S1179	0.8251	0.8	0.0549	0.9451	0.7939	0.5878	0.744
D9S1122	0.7424	0.6983	0.1138	0.8862	0.7515	0.5124	0.224
D9S925	0.7918	0.7581	0.0772	0.9228	0.7939	0.5878	0.918
FGA	0.8394	0.817	0.0507	0.9493	0.8667	0.728	0.884
PentaD	0.8158	0.7892	0.0575	0.9425	0.7636	0.5334	0.812
PentaE	0.9218	0.9133	0.0172	0.9828	0.9455	0.8889	0.75
SE33	0.9395	0.9329	0.0123	0.9877	0.9333	0.8639	0.862
TH01	0.6529	0.5983	0.1789	0.8211	0.6848	0.4052	0.239
TPOX	0.641	0.5731	0.2317	0.7683	0.7576	0.5228	0.074
VWA	0.7963	0.7621	0.0802	0.9198	0.8061	0.6103	0.073

## Sheet: S4 Forensic parameter_NMH
Supplementary Table 4. Forensic parameters of the 54 A-STRs (autosomal STRs) in NMH population.
Loci	GD	PIC	PM	PD	Hobs	PE	pHW
CSF1PO	0.7338	0.6881	0.1157	0.8843	0.7027	0.4325	0.395
D10S1248	0.7451	0.7042	0.1121	0.8879	0.8048	0.608	0.564
D10S1435	0.7644	0.7282	0.0911	0.9089	0.7387	0.4907	0.629
D11S2368	0.8392	0.8171	0.0478	0.9522	0.8078	0.6136	0.461
D11S4463	0.7698	0.7315	0.0897	0.9103	0.7267	0.4708	0.132
D12ATA63	0.7306	0.683	0.1215	0.8785	0.7387	0.4907	0.392
D12S391	0.8332	0.8106	0.0485	0.9515	0.8048	0.608	0.705
D13S317	0.8072	0.7775	0.0681	0.9319	0.8258	0.6478	0.281
D13S325	0.7895	0.7569	0.0818	0.9182	0.8018	0.6024	0.326
D14S1434	0.7011	0.6538	0.1416	0.8584	0.7387	0.4907	0.506
D14S608	0.8239	0.7993	0.0541	0.9459	0.7928	0.5857	0.413
D15S659	0.852	0.8328	0.0404	0.9596	0.8228	0.6421	0.708
D16S539	0.7864	0.7517	0.0849	0.9151	0.7988	0.5968	0.214
D17S1301	0.713	0.6728	0.1273	0.8727	0.7237	0.4659	0.253
D18S51	0.856	0.8386	0.041	0.959	0.8709	0.7364	0.325
D18S535	0.8037	0.7748	0.0687	0.9313	0.7928	0.5857	0.618
D18S853	0.722	0.6738	0.1223	0.8777	0.7027	0.4325	0.483
D19S253	0.7941	0.7646	0.0726	0.9274	0.7898	0.5802	0.552
D19S433	0.7108	0.6567	0.1528	0.8472	0.7658	0.5371	0.127
D1GATA113	0.6265	0.5651	0.2062	0.7938	0.6336	0.3332	0.249
D1S1627	0.6247	0.5584	0.2197	0.7803	0.6366	0.3372	0.3
D1S1656	0.8022	0.7758	0.0681	0.9319	0.8078	0.6136	0.18
D1S1677	0.6519	0.5922	0.191	0.809	0.6727	0.3873	0.734
D20S482	0.7221	0.6777	0.1215	0.8785	0.6877	0.4095	0.125
D21S11	0.784	0.7498	0.085	0.915	0.7988	0.5968	0.239
D22-GATA198B05	0.8171	0.7959	0.0558	0.9442	0.8378	0.671	0.917
D22S1045	0.7712	0.7307	0.0966	0.9034	0.7988	0.5968	0.439
D2S1338	0.8624	0.8457	0.0356	0.9644	0.8378	0.671	0.236
D2S1776	0.756	0.7175	0.0935	0.9065	0.7237	0.4659	0.896
D2S441	0.746	0.7053	0.1071	0.8929	0.7147	0.4514	0.007
D3S1358	0.709	0.6553	0.1411	0.8589	0.6847	0.405	0.193
D3S1744	0.7911	0.7664	0.0691	0.9309	0.7748	0.5531	0.373
D3S3045	0.7835	0.7508	0.0808	0.9192	0.7868	0.5748	0.69
D3S4529	0.7378	0.6924	0.1152	0.8848	0.7327	0.4807	0.034
D4S2366	0.7569	0.72	0.1015	0.8985	0.7628	0.5319	0.828
D4S2408	0.755	0.7107	0.1076	0.8924	0.7688	0.5424	0.523
D5S2800	0.6957	0.6377	0.1525	0.8475	0.7147	0.4514	0.222
D5S818	0.7712	0.7361	0.0866	0.9134	0.7748	0.5531	0.328
D6S1017	0.7119	0.6588	0.1329	0.8671	0.6997	0.4278	0.829
D6S1043	0.8708	0.8555	0.0341	0.9659	0.9039	0.8034	0.212
D6S474	0.7135	0.6629	0.1294	0.8706	0.7327	0.4807	0.395
D7S3048	0.8672	0.8515	0.0346	0.9654	0.8709	0.7364	0.867
D7S820	0.7766	0.7405	0.0836	0.9164	0.7658	0.5371	0.183
D8S1132	0.8535	0.8346	0.0421	0.9579	0.8468	0.6887	0.27
D8S1179	0.8415	0.8199	0.0501	0.9499	0.8559	0.7064	0.064
D9S1122	0.7324	0.6877	0.1117	0.8883	0.7117	0.4466	0.814
D9S925	0.7705	0.7333	0.0929	0.9071	0.7808	0.5639	0.259
FGA	0.8392	0.8187	0.0477	0.9523	0.8108	0.6193	0.237
PentaD	0.8193	0.7943	0.0582	0.9418	0.7778	0.5585	0.006
PentaE	0.9185	0.911	0.0152	0.9848	0.8979	0.7911	0.219
SE33	0.9354	0.93	0.0116	0.9884	0.9489	0.896	0.098
TH01	0.6303	0.571	0.2009	0.7991	0.6547	0.3616	0.221
TPOX	0.6136	0.548	0.2204	0.7796	0.6096	0.3026	0.108
VWA	0.8027	0.7714	0.073	0.927	0.8228	0.6421	0.697

## Sheet: S5_Variants of STRs in 1KG
Supplementary Table 5. Theoretically existed variants in the motif and flanking regions of the analyzed STRs in human genome.
Loci	Variant ID	Chromosome	Position	Alelle	MAF_LIST	MAF>=0.1
D1GATA113	rs563268863	1	7442890	T/TAATA,TGATA,TGATAGATA,TGATAGATAGATA,TGATAGATAGATAGATA,TGATAGATAGATTA	0.7194,.,0.2806,.,.,.,.	0.2806
D1GATA113	rs753024317	1	7442890	T/TGATA	0.7194,0.2806	0.2806
D1S1677	rs201977062	1	163559815	TTTCC/T	0.4591,0.5409	0.5409
D1S1677	rs56767556	1	163559815	TTTCC/T	0.4591,0.5409	0.5409
D1S1656	rs78443572	1	230905362	C/T	0.7254,0.2746	0.2746
D1S1656	rs141376519	1	230905411	CT/C	0.8271,0.1729	0.1729
D1S1656	rs4847015	1	230905435	C/T	0.8011,0.1989	0.1989
TPOX	rs147193450	2	1493422	C/CTGAA,CTGAATGAA,CTGAATGAATGAA,CTGAATGAATGAATGAA,CTGAATGAATGAATGAATGAA,CTGAATGAATGAATGAATGAATGAATGAA	0.4978,0.1316,0.04732,0.2702,0.03335,.,.	0.2702
TPOX	rs564636304	2	1493422	C/CTGAA,CTGAATGAA,CTGAATGAATGAA,CTGAATGAATGAATGAA	0.4978,0.1316,0.04732,0.2702,0.03335	0.2702
TPOX	rs59667255	2	1493422	C/CTGAA,CTGAATGAA,CTGAATGAATGAA	0.4978,0.1316,0.04732,0.2702	0.2702
D2S441	rs201099000	2	68239078	TTCTA/T	0.6739,0.1995	0.1995
D2S441	rs527674114	2	68239078	TTCTATCTA/T	0.6739,0.1266	0.1266
D2S441	rs564262751	2	68239078	TTCTA/T	0.6739,0.1995	0.1995
D2S441	rs66685319	2	68239078	TTCTATCTA/T	0.6739,0.1266	0.1266
D2S441	rs3038865	2	68239078	TTCTA/T	0.6739,0.1995	0.1995
D2S441	rs13019438	2	68239122	A/G	0.8169,0.1831	0.1831
D2S1776	rs147324058	2	169645402	A/AAAGAT,AAGAT,AAGATAGAT,AAGATAGATAGAT,AAGATAGATAGATAGAT,AAGATTGAT	0.7889,.,0.2111,.,.,.,.	0.2111
D2S1776	rs776557281	2	169645402	A/AAGAT	0.7889,0.2111	0.2111
D2S1338	rs6736691	2	218879547	C/A	0.7959,0.2041	0.2041
D2S1338	rs9678338	2	218879593	C/A,G,T	0.4349,0.5651,.,.	0.5651
D2S1338	rs6736805	2	218879648	C/A,G,T	0.6997,0.3003,.,.	0.3003
D3S1358	rs2624663	3	45582242	A/C,G,T	0.2576,.,0.7424,.	0.7424
D3S1358	rs71325067	3	45582246	A/C,G	0.7786,.,0.2214	0.2214
D3S1744	rs28407520	3	147092605	T/A,G	0.7051,.,0.2949	0.2949
D3S1744	rs12494686	3	147092607	G/T	0.7053,0.2947	0.2947
D4S2366	rs5022597	4	6484884	A/T	0.5946,0.4054	0.4054
D5S2800	rs35643183	5	58698801	A/G,T	0.8181,0.1819,.	0.1819
D5S2800	rs258112	5	58698889	A/C	0.7538,0.2462	0.2462
D5S2800	rs62357468	5	58698947	G/C,T	0.8333,0.1667,.	0.1667
D5S2800	rs538518041	5	58698971	A/G	0.8566,0.1434	0.1434
D5S2800	rs373369744	5	58698972	C/A,T	0.8494,.,0.1506	0.1506
D5S2800	rs376517528	5	58698975	A/G	0.852,0.148	0.148
D5S2800	rs371069338	5	58698976	C/T	0.852,0.148	0.148
D5S2800	rs150357344	5	58698992	CAGACAGACAGAT/C	0.8183,0.1817	0.1817
D5S2800	rs1436132185	5	58698992	CAGACAGACAGAT/C	0.8183,0.1817	0.1817
D5S2800	rs765659130	5	58698992	CAGACAGACAGAT/C	0.8183,0.1817	0.1817
D5S2800	rs62357473	5	58699000	C/T	0.8444,0.1556	0.1556
D5S2800	rs59375134	5	58699004	T/A,C	0.7404,.,0.2596	0.2596
D5S2800	rs75650123	5	58699013	A/T	0.8183,0.1817	0.1817
D5S2800	rs12187142	5	58699037	C/T	0.8181,0.1819	0.1819
D5S818	rs25768	5	123111306	A/G,T	0.1571,0.8429,.	0.8429
CSF1PO	rs71933642	5	149455884	CCTAT/C	0.1234,0.8766	0.8766
CSF1PO	rs779587339	5	149455884	CCTAT/C	0.1234,0.8766	0.8766
D6S1017	rs10604830	6	41677267	GTGGATGGA/G	0.6887,0.3113	0.3113
D6S1017	rs70987524	6	41677267	GTGGATGGA/G	0.6887,0.3113	0.3113
SE33	rs9362477	6	88986859	C/T	0.5032,0.4968	0.4968
D7S3048	rs7784857	7	21266756	C/A,T	0.4854,.,0.5146	0.5146
D7S3048	rs111974013	7	21266778	TACCCACCCACCC/T	0.7901,0.2099	0.2099
D7S3048	rs10243057	7	21266782	C/T	0.09804,0.902	0.902
D7S3048	rs13308626	7	21266790	C/A,T	0.6737,.,0.3263	0.3263
D7S820	rs7789995	7	83789520	T/A	0.06969,0.9303	0.9303
D7S820	rs71897443	7	83789539	GTCTATCTA/G	0.07428,0.9257	0.9257
D7S820	rs767974915	7	83789539	GTCTATCTA/G	0.07428,0.9257	0.9257
D7S820	rs16887642	7	83789602	G/A	0.8594,0.1406	0.1406
D8S1132	rs10610619	8	107328919	TTCTA/T	0.8083,0.1917	0.1917
D8S1132	rs143325860	8	107328919	TTCTA/T	0.8083,0.1917	0.1917
D8S1132	rs147531007	8	107328945	C/CACCT,CATCT,CATCTATCT,CATCTATCTATCT,CT,CTATCATCT,CTATCATCTATCT,CTATCATCTATCTATCT,CTATCT,CTATCTATCATCT,CTATCTATCATCTATCT,CTATCTATCT,CTATCTATCTATCATCT,CTATCTATCTATCATCTATCT,CTATCTATCTATCT,CTATCTATCTATCTATCATCT,CTATCTATCTATCTATCT,CTATCTATCTATCTATCTATCATCT,CTGTCT,CTGTCTATCTATCT	0.531,.,.,.,.,0.469,.,.,.,.,.,.,.,.,.,.,.,.,.,.,.	0.469
D8S1132	rs6986143	8	107328998	A/G,T	0.6885,0.3115,.	0.3115
D8S1179	rs111782616	8	125907118	A/G	0.7768,0.2232	0.2232
D10S1248	rs2246512	10	131092629	G/A	0.1524,0.8476	0.8476
TH01	rs375879846	11	2192330	A/AATG,AATGAATG,AATGAATGAATG,AATGAATGAATGAATG	0.8674,.,.,0.1326,.	0.1326
TH01	rs763206927	11	2192330	A/AATGAATGAATG	0.8674,0.1326	0.1326
TH01	rs78458204	11	2192330	A/AATGAATGAATG	0.8674,0.1326	0.1326
D11S2368	rs10833083	11	19281169	A/G	0.3173,0.6827	0.6827
D11S2368	rs56024385	11	19281173	A/G	0.4135,0.5865	0.5865
VWA	rs145242933	12	6093156	A/G	0.8896,0.1104	0.1104
VWA	rs74980505	12	6093199	C/T	0.8828,0.1172	0.1172
D12S391	rs77312049	12	12450029	T/C	0.8171,0.1829	0.1829
D12ATA63	rs58326722	12	108322375	G/GTTA,GTTATTATTATTA	0.8015,.,0.1985	0.1985
D12ATA63	rs755588337	12	108322375	G/GTTATTATTATTA	0.8015,0.1985	0.1985
D12ATA63	rs397961558	12	108322375	G/GTTATTATTATTA	0.8015,0.1985	0.1985
D13S325	rs59306844	13	43173477	CT/C	0.07149,0.9285	0.9285
D13S325	rs11385072	13	43173485	C/CATCATCTATCTATCT,CATCCATCT,CATCCATCTATCT,CATCCATCTATCTATCT,CATCT,CATCTATCT,CATCTATCTATCT,CATCTATCTATCTATCT,CT,CTATCATCCATCTATCT,CTATCATCCATCTATCTATCT,CTATCATCT,CTATCATCTATCT,CTATCATCTATCTATCT,CTATCATCTATCTATCTATCT,CTATCT,CTATCTATCATCATCTATCT,CTATCTATCATCT,CTATCTATCATCTATCT,CTATCTATCATCTATCTATCT,CTATCTATCTATCATCT,CTATCTATCTATCATCTATCT,CTATCTATTATCT,CTATT,CTATTATCT,CTATTATCTATCT	0.07149,.,.,.,.,.,.,.,.,0.9285,.,.,.,.,.,.,.,.,.,.,.,.,.,.,.,.,.	0.9285
D13S317	rs9546005	13	82722204	A/T	0.5785,0.4215	0.4215
D16S539	rs11642858	16	86386367	A/C	0.7408,0.2592	0.2592
D18S853	rs138892830	18	3990628	TATA/T	0.5252,0.4748	0.4748
D18S853	rs535537138	18	3990628	TATA/T	0.5252,0.4748	0.4748
D19S433	rs147936416	19	30417196	TTC/T	0.7829,0.2171	0.2171
D19S433	rs374716333	19	30417196	TTC/T	0.7829,0.2171	0.2171
D21S11	rs138937726	21	20554290	T/TATCT,TTATC,TTCTA,TTCTATCTA,TTCTATCTATCTA,TTCTATCTATCTATCTA,TTCTATCTATCTATCTATCTA,TTCTATCTATCTATCTATCTATCTA,TTCTATCTATCTATCTATCTATCTATCTA	0.7264,.,.,0.2736,.,.,.,.,.,.	0.2736
D21S11	rs13049099	21	20554310	G/A,T	0.5879,0.4121,.	0.4121
D22-GATA198B05	rs200300008	22	17650699	A/ATCTA,ATCTC,ATCTCTC,ATCTCTCTC	0.6587,.,.,0.3413,.	0.3413
D22S1045	rs67034352	22	37536326	CATTATTATTATTATTATT/C	0.7027,0.2973	0.2973
D22S1045	rs58127106	22	37536326	CATTATTATTATTATTATT/C	0.7027,0.2973	0.2973
DXS6807	rs72308443	X	4743409	ATATCTATCTATCTATC/A	0.3693,0.6307	0.6307
DXS6807	rs398069089	X	4743409	ATATCTATCTATCTATC/A	0.3693,0.6307	0.6307
DXS10135	rs59902433	X	9306416	A/G	0.8315,0.1685	0.1685
DXS10135	rs113099150	X	9306424	A/G	0.8572,0.1428	0.1428
DXS10135	rs111753407	X	9306428	A/G	0.8554,0.1446	0.1446
DXS10135	rs5934581	X	9306432	A/G	0.578,0.422	0.422
DXS8378	rs751323873	X	9370301	T/TATAA,TATAG,TATAGACAGATAG,TATAGATAG,TATAGATAGATAG,TATAGATAGATAGATAG,TATAGATAGATAGATAGATAG	0.7574,.,0.1539,.,0.07788,0.009272,.,.	0.1539
DXS8378	rs568826629	X	9370301	T/TATAG	0.7574,0.1539	0.1539
DXS6795	rs5971064	X	23244590	A/G	0.7423,0.2577	0.2577
DXS9907	rs73454090	X	32100490	G/T	0.7793,0.2207	0.2207
DXS6810	rs71834499	X	42918759	TGATA/T	0.543,0.457	0.457
DXS6810	rs780891749	X	42918759	TGATA/T	0.543,0.457	0.457
DXS6810	rs35821730	X	42918759	TGATA/T	0.543,0.457	0.457
DXS10159	rs760886146	X	56749423	G/A,T	0.8532,0.1468,.	0.1468
DXS10159	rs574097671	X	56749425	A/G	0.8442,0.1558	0.1558
DXS10159	rs201874433	X	56749425	AAAAGAAAGAAAG/A	0.6858,0.3142	0.3142
DXS10159	rs777159196	X	56749425	AAAAGAAAGAAAG/A	0.6858,0.3142	0.3142
DXS10159	rs560556054	X	56749425	AAAAGAAAGAAAG/A	0.6858,0.3142	0.3142
DXS7132	rs373302887	X	64655524	GGATA/G	0.7923,0.2077	0.2077
DXS7132	rs34975614	X	64655524	GGATA/G	0.7923,0.2077	0.2077
DXS10079	rs745313390	X	66715922	GAGAA/G	0.6988,0.3012	0.3012
DXS10075	rs945048	X	66998203	T/A,G	0.1367,0.8633,.	0.8633
DXS10075	rs111514339	X	66998225	CTAGA/C	0.8498,0.1502	0.1502
DXS10075	rs373910131	X	66998225	CTAGA/C	0.8498,0.1502	0.1502
DXS981	rs34600381	X	68197387	T/TA,TAGATA,TAGATAGATA,TAGATAGATAGATA,TAGATAGATAGATAGATA,TG,TGATA,TGATAGATA,TGATAGATAGATA,TGATAGATAGATAGATA,TGGATA,TTA	0.3187,0.6813,.,.,.,.,.,.,.,.,.,.,.	0.6813
DXS981	rs35795942	X	68197516	C/CAA	0.3809,0.6191	0.6191
DXS6800	rs3086644	X	78680527	G/A	0.6228,0.2405	0.2405
DXS6809	rs3068363	X	94938200	GGATA/G	0.8299,0.1701	0.1701
DXS6789	rs2743678	X	95449528	G/C	0.6853,0.3147	0.3147
DXS101	rs367937397	X	101413131	A/C	0.4837,0.5163	0.5163
DXS101	rs201022417	X	101413146	A/C	0.8665,0.1335	0.1335
GATA172D05	rs782690406	X	113175007	T/TATAG,TATAGATAG,TATAGATAGATAG,TATAGATAGATAGATAG,TATAT	0.7936,0.2064,.,.,.,.	0.2064
GATA172D05	rs57508643	X	113175007	T/TATAG	0.7936,0.2064	0.2064
GATA165B12	rs371611725	X	120877997	C/CAGAT,CAGATAGAT,CAGATAGATAGAT,CAGATAGATAGATAGAT,CAGATAGATAGATAGATAGAT,CATAG	0.6156,0.3844,.,.,.,.,.	0.3844
GATA31E08	rs200042803	X	140234392	GAGAT/G	0.1812,0.8188	0.8188
GATA31E08	rs60497947	X	140234395	A/G	0.8657,0.1343	0.1343
GATA31E08	rs57432891	X	140234396	T/G	0.8657,0.1343	0.1343
DXS7423	rs782703679	X	149710970	G/GTGGA,GTGGATGGA,GTGGATGGATGGA	0.8742,0.1258,.,.	0.1258
DXS7423	rs782703964	X	149710970	G/GTGGA	0.8742,0.1258	0.1258
DXS7423	rs17279108	X	149711100	A/T	0.7428,0.2572	0.2572
*MAF, minor allele frequency

## Sheet: S6_Variants of SNPs in 1KG
Supplementary Table 6. Theoretical variants in the motif and flanking regions of the analyzed SNPs in human genome.
Loci	Variant ID	Chromosome	Position	Alelle	MAF_LIST	MAF>=0.1
rs5745448	rs5745449	1	76344711	A/G,T	0.2073,.,0.7927	0.7927
rs11239930	rs76473925	1	146560592	TA/T	0.7947,0.2053	0.2053
rs11239930	rs374360002	1	146560592	TA/T	0.7947,0.2053	0.2053
rs1106201	rs35070935	1	205272918	G/A	0.8996,0.1004	0.1004
rs11123823	rs2033748	2	100916306	A/G,T	0.2286,0.7714,.	0.7714
rs12997453	rs72883670	2	182413238	C/T	0.8279,0.1721	0.1721
rs2293195	rs2293194	3	156175167	G/A	0.492,0.508	0.508
rs870347	rs870348	5	6845017	A/T	0.7214,0.2786	0.2786
rs6955448	rs6950322	7	4310317	G/A	0.6807,0.3193	0.3193
rs6955448	rs6955464	7	4310397	C/G,T	0.6779,.,0.3221	0.3221
rs4606077	rs1869434	8	144656765	G/A	0.3379,0.6621	0.6621
rs10776839	rs7037930	9	137417305	A/G	0.2274,0.7726	0.7726
rs1079597	rs1079598	11	113296274	A/G	0.7722,0.2278	0.2278
rs2076848	rs7947725	11	134667524	C/T	0.895,0.105	0.105
rs200354	rs200353	14	99375343	A/C,G	0.8612,.,0.1388	0.1388
rs2342747	rs2342748	16	5868729	G/A,C	0.3522,.,0.6478	0.6478
rs430046	rs409820	16	78017034	C/A,T	0.6482,0.3518,.	0.3518
rs430046	rs430044	16	78017045	C/A,T	0.6482,.,0.3518	0.3518
rs1805009	rs2228478	16	89986608	A/G	0.741,0.259	0.259
rs1657741	rs1657740	17	21319007	G/A,C	0.5018,0.4982,.	0.4982
rs2593595	rs7213700	17	41056260	T/G	0.876,0.124	0.124
rs1493232	rs4572485	18	1127931	T/C	0.2875,0.7125	0.7125
rs310644	rs4809578	20	62159496	A/T	0.6418,0.3582	0.3582
*MAF, minor allele frequency
*The completely linked SNPs are labeled in different colors
