# Supplementary material for: Forensic Feature Exploration and Comprehensive Genetic Insights Into Yugu Ethnic Minority and Northern Han Population via a Novel NGS-Based Marker Set
Source: Front Genet. 2022 Apr 27;13:816737. doi: 10.3389/fgene.2022.816737 (PMC9121381; doi:10.3389/fgene.2022.816737)
Supplement: Supplementary file 1 [file DataSheet1.zip › Supplementary Tables/Supplementary materials-iiSNP.xlsx]

## Sheet: S1 Coverage_Yugu
Supplementary Table 1. Coverages for 145 IISNPs in Yugu ethnic minority.
Loci	Coverage (Average)	SD	Max	Min
rs2830795	177.968	241.497	1419	94
rs5745448	203.719	361.924	3822	132
rs727811	225.341	460.293	4613	104
rs1979255	247.404	341.174	2110	202
rs26821	263.878	337.989	2065	184
rs2356027	274.582	367.99	2666	189
rs2016276	278.094	370.378	2724	204
rs8037429	284.062	450.259	3592	225
rs1698647	287.486	356.313	1977	216
rs993934	288.707	408.474	2996	196
rs13182883	290.89	394.12	2285	249
rs2046361	302.301	444.649	3031	210
rs729172	309.536	389.149	2295	294
rs1028528	312.633	421.938	2508	246
rs1337823	314.96	423.547	2656	169
rs1109037	320.88	450.427	2652	274
rs11714239	327.076	621.238	6553	222
rs826472	328.026	423.032	2488	274
rs10801520	329.51	438.344	2914	289
rs5749426	332.95	436.005	2952	257
rs11123823	335.888	453.152	3275	314
rs279844	341.012	625.261	6906	229
rs938283	341.434	462.999	2822	222
rs3780962	346.795	475.221	2666	187
rs3829868	367.147	518.95	2872	332
rs3899750	367.245	533.14	4516	224
rs4364205	369.797	431.925	2960	230
rs733164	394.271	554.421	3468	352
rs2399332	401.906	579.757	4977	326
rs3094868	402.205	455.42	3055	355
rs6909306	407.932	526.781	3161	307
rs13218440	409.821	590.814	3479	286
rs6811238	424.737	500	3306	239
rs6444724	447.285	543.359	3733	302
rs2920816	455.355	613.493	5754	281
rs4530059	464.373	790.241	5527	302
rs4478233	477.444	600.137	3773	403
rs1355634	485.715	645.211	4308	344
rs472728	498.661	626.251	4090	372
rs2293195	507.496	882.836	4905	253
rs717302	512.739	735.919	4398	414
rs929310	517.213	711.065	5161	297
rs2111980	527.691	666.724	4287	489
rs2107612	531.066	1061.64	12071	360
rs1528460	546.761	774.383	5828	448
rs4719491	548.99	734.574	4592	408
rs1335873	557.795	723.421	4419	438
rs1294331	559.574	649.81	5312	390
rs3805392	569.671	754.63	4218	467
rs338882	604.994	922.499	5161	401
rs4606077	609.363	821.308	4339	420
rs325238	610.807	777.182	4740	406
rs907100	614.95	778.468	5417	516
rs3817211	621.207	785.003	5353	480
rs354439	629.564	758.926	5248	408
rs1413212	652.92	809.852	5788	604
rs2056277	663.54	861.259	5732	654
rs9821880	672.329	895.219	5576	472
rs2076848	682.064	1246.82	7817	449
rs740910	685.588	884.7	5390	630
rs214955	685.616	969.097	8218	341
rs321198	688.546	815.054	6119	345
rs1454361	693.564	862.103	5299	551
rs8078417	734.345	970.316	5243	718
rs1821380	739.948	900.312	5661	563
rs876724	765.769	932.771	5835	512
rs11239930	766.243	902.34	6242	471
rs917118	769.53	960.377	5584	625
rs1360288	775.311	1176.32	7589	609
rs6499422	778.349	1107.48	6360	528
rs1357617	780.114	894.764	5626	487
rs62431284	787.145	1006.02	7717	572
rs987640	791.434	998.797	6778	604
rs10773760	797.086	932.928	5799	680
rs1049500	797.757	1157.36	7096	781
rs14134	799.269	1125.65	7419	534
rs1336071	806.446	1589.09	18773	531
rs722290	812.241	1022.8	6763	684
rs2040411	816.966	1143.51	6791	584
rs763869	837.472	1058.88	8183	643
rs2274212	856.281	1098.89	7674	810
rs445251	857.538	1074.45	8097	550
rs12997453	859.604	1043.78	7595	510
rs1886510	865.876	1012.95	6439	557
rs737681	870.665	1190.72	7389	841
rs1031825	873.566	1031.12	6513	535
rs10488710	884.068	1410.18	14605	608
rs7741536	895.857	1158.61	8677	652
rs2172651	910.681	1114.01	7051	780
rs7429010	933.422	1202.15	8441	700
rs901398	937.281	1221.31	8115	777
rs4076086	951.376	1102.53	6374	632
rs722098	956.616	1232.26	7637	696
rs574202	959.371	1168.74	7698	640
rs1498553	973.293	1226.3	9615	874
rs2292564	979.378	1400.99	8867	964
rs10776839	994.749	1327.4	7485	996
rs1015250	1004.93	1376.61	10469	832
rs562381	1006.05	1228.25	7640	960
rs740598	1012.94	1301.74	7944	738
rs1058083	1017.99	1248.88	7182	972
rs228104	1036.87	1436.44	8459	853
rs10092491	1064.26	1329.02	8393	589
rs560681	1068.99	1374.57	8871	988
rs7690296	1075.85	1345.1	9324	822
rs719366	1116.96	1349.69	10367	796
rs1493232	1139.95	1242.41	6847	858
rs251934	1175.25	1606.64	10529	1019
rs2013162	1177.6	1686.66	11940	1012
rs1523537	1184.59	1472.1	9234	731
rs1382387	1192.65	1465.64	9788	799
rs1463729	1239.82	1565.66	10252	1165
rs10495407	1280.13	1545.31	11059	912
rs1997660	1321.45	1781.76	13496	953
rs2269355	1333.61	1771.22	9088	1058
rs964681	1338.45	1661.6	9706	1453
rs1343469	1344.53	1883.44	12960	922
rs7041158	1354.57	1633.04	11408	983
rs1355366	1359.4	1760.33	12160	860
rs1024116	1429.69	1758.53	10894	765
rs159606	1488.99	1749.71	11332	1110
rs3756050	1601.8	1958.88	13059	1116
rs1490413	1636.78	2109.89	11665	1196
rs221956	1674.11	2131.55	14073	1401
rs1005533	1719.38	2254.41	13814	1582
rs891700	1734.06	2163.83	15496	1409
rs873196	1773.79	2099.88	13029	1652
rs2342747	1859.58	2336.01	13860	1935
rs1106201	1879.86	2458.75	14863	1511
rs6955448	1901.24	2154.74	12326	822
rs430046	1908.36	2310.93	15628	1977
rs1657695	1909.7	2666.26	16423	1533
rs2276967	1985.74	2345.4	13256	818
rs7715674	2069.3	3013.18	18300	1270
rs576261	2131.85	2672.54	20116	1748
rs2831700	2152.22	2585.22	16506	1968
rs1512612	2304.38	2764.53	19436	1722
rs9905977	2418.02	2909.48	18119	2300
rs914165	2471.3	3151.39	20558	1928
rs9951171	2477.86	2978.45	19381	2355
rs2235907	2872.45	3510.09	21946	2052
rs735155	3049.03	3658.31	19501	2631
rs8124995	3252.58	3458.7	21652	3576
rs1657741	4123.36	5291.91	34526	3425
rs1736442	4943.66	6070.01	38447	4352

## Sheet: S2 Coverage_NMH
Supplementary Table 2. Coverages for 145 IISNPs in NMH population.
Loci	Coverage (Average)	SD	Max	Min
rs1698647	602.647	423.165	2749	133
rs2830795	686.958	501.054	3304	214
rs938283	708.777	383.026	2667	294
rs1028528	794.765	450.29	2922	317
rs13182883	834.994	540.763	3766	320
rs5745448	843.604	569.929	3497	242
rs729172	862.492	502.098	3786	361
rs3829868	897.906	507.493	3495	439
rs2016276	1020.41	681.269	4941	287
rs1355634	1036.8	766.594	4738	216
rs1979255	1049.7	692.775	4831	389
rs2356027	1063.23	727.002	4599	310
rs2076848	1070.42	682.389	4476	384
rs2046361	1070.78	723.042	4962	406
rs727811	1083.73	718.644	4389	452
rs6909306	1100.87	701.413	4404	387
rs5749426	1103.71	605.683	3580	410
rs8037429	1114.74	607.384	4325	516
rs11123823	1133.79	636.876	4057	481
rs11714239	1150.1	912.051	5842	311
rs26821	1204.03	934.794	4659	203
rs1337823	1253.36	823.757	4903	362
rs10801520	1256.57	864.653	5106	332
rs1294331	1301.63	793.878	4600	475
rs4364205	1344.44	946.215	5032	311
rs733164	1360.31	727.568	5041	701
rs993934	1364.6	1127.5	6775	277
rs13218440	1370.23	704.809	5001	729
rs325238	1388.26	781.941	5264	649
rs2399332	1400.85	807.658	4736	680
rs3780962	1418.91	848.675	5496	626
rs826472	1444.69	1009.09	5861	410
rs6811238	1459.01	730.393	4998	724
rs2293195	1464.55	1309.47	7305	202
rs1109037	1534.44	785.927	5091	744
rs3899750	1536.53	958.818	5647	598
rs279844	1545.54	1061.52	6212	455
rs3094868	1579.51	1088.84	5988	432
rs4606077	1602.15	845.407	5799	811
rs1493232	1610.39	708.973	5168	911
rs907100	1687.49	1242.18	7006	341
rs4719491	1746.48	945.785	6055	817
rs929310	1755.65	1092.55	6325	610
rs2920816	1768.5	1208.61	7699	523
rs4478233	1770.54	1206.05	7213	569
rs8078417	1786.62	949.382	5928	727
rs6444724	1810.71	1050.56	6430	663
rs2107612	1816.52	1305.99	7715	434
rs917118	1823.15	984.133	6221	690
rs4530059	1823.31	925.31	6459	502
rs1413212	1897.48	1124.72	7107	720
rs717302	1901.48	1025.77	5794	886
rs472728	1905.52	1041	6192	855
rs338882	1907.71	1077.53	7469	599
rs1498553	1970.21	1279.04	7050	547
rs1528460	1983.4	1118.16	6646	934
rs1335873	2006.34	1149.6	7110	1038
rs1360288	2053.4	1143.45	7248	1020
rs10773760	2057.22	1081.17	6814	957
rs11239930	2068.85	1438.11	9069	708
rs3817211	2080.11	1499.76	9375	402
rs10776839	2088.08	1149.22	7753	993
rs1454361	2141.18	1101.27	6563	1016
rs2111980	2165.45	1255.87	7860	900
rs3805392	2171.69	1476.92	9828	654
rs987640	2172.85	1134.94	8467	954
rs228104	2175.37	1214.11	7958	843
rs740910	2233.24	1396.23	8489	798
rs354439	2249.02	1176.52	8119	1130
rs2056277	2254.65	1131.1	8348	1214
rs2269355	2308.81	1232.18	8382	1314
rs1821380	2320.06	1107.56	8300	1198
rs876724	2326.47	1609.08	8617	650
rs6955448	2340.99	1070.98	8415	1429
rs2040411	2349.29	1302.87	8048	1133
rs6499422	2387.52	1328.76	9724	1119
rs2172651	2427.2	1329.79	8292	1077
rs321198	2454.49	1512.25	9042	978
rs737681	2479.86	1378.26	9668	1000
rs1336071	2509.71	1538.16	9066	851
rs2276967	2511.11	1120.94	7586	1420
rs9821880	2527.93	1563.09	9998	1122
rs1357617	2614.26	1672.41	9691	714
rs1886510	2678.85	1465.98	9225	1162
rs214955	2696.68	1831.02	10545	822
rs4076086	2702.66	1528.62	8570	49
rs722290	2706.09	1587.18	10019	1131
rs901398	2723.62	1454.7	9608	1339
rs763869	2754.01	1756.66	10830	989
rs719366	2776.89	1443.58	9420	1317
rs1031825	2790.65	1498.22	8651	1289
rs14134	2823.62	1634.06	10796	1166
rs7429010	2830.05	1594.4	10024	1377
rs7690296	2846.07	1601.52	9739	1241
rs1058083	2849.56	1548.37	9966	1318
rs10488710	2888.92	1700.5	11418	1351
rs560681	2895.83	1528.02	9701	1338
rs2292564	2899.34	1486.51	9880	1670
rs445251	2908.3	1715.84	10232	1329
rs62431284	2952	2092.28	12576	615
rs2274212	2969.31	1660.16	10745	1219
rs562381	3031.02	1525.85	11180	1473
rs10495407	3069.69	1533.51	9689	1409
rs574202	3152.89	1703.46	11513	1362
rs2013162	3256.78	1917.15	13324	1362
rs12997453	3273.02	2067.96	12955	1313
rs251934	3280.69	1809.52	12383	1742
rs1657695	3383.76	1743.12	12528	1500
rs1382387	3390.72	1772.72	11909	1807
rs1463729	3411.17	1736.75	11225	1827
rs1015250	3416.51	1829.41	10718	1709
rs1106201	3479.91	1916.3	13005	1181
rs1049500	3499.1	1691.3	11242	1626
rs10092491	3504.72	1794.12	11405	1629
rs964681	3603.11	1691.6	12347	1545
rs722098	3628.38	2145.36	13701	1571
rs740598	3821.86	2027.08	12760	1466
rs159606	3902.96	1924.22	13179	1996
rs1523537	3913.48	2091.39	12811	1640
rs1997660	3988.01	2067.72	12431	1876
rs7741536	4027.2	2653.78	14277	853
rs1490413	4078.46	2103.47	13359	1830
rs1343469	4346.17	2644.29	20037	1750
rs576261	4467.37	2161.91	14303	2314
rs1024116	4470.6	2243.03	13608	2234
rs221956	4590.93	2422.56	18034	2307
rs7715674	4804.19	2728.12	18188	1915
rs3756050	4945.69	2551.11	15605	2390
rs873196	4953.9	2466.08	15589	2355
rs2831700	5190.43	2568.92	16147	2865
rs8124995	5380.11	2449.43	17567	3864
rs1005533	5477.01	2788.23	18378	2610
rs9905977	5488.07	2622.3	15538	2245
rs7041158	5518.15	3438.54	20359	1899
rs1355366	5596.59	3677.61	22403	1846
rs2342747	5669.61	3569.43	22512	1586
rs430046	5790.5	2836.75	19631	3213
rs891700	6268.31	3321.31	20175	2707
rs9951171	6283.8	3207.67	23388	3057
rs735155	6375.89	2996.21	21078	4027
rs2235907	6880.69	3295.94	21227	3251
rs1512612	7582.14	4572.11	26387	2448
rs914165	7637.81	4093.47	29158	3661
rs1657741	9124.98	4962.29	34577	3767
rs1736442	9883.37	4602.26	30384	5062

## Sheet: S3 Forensic parameter_Yugu
Supplementary Table 3. Forensic parameters of 145 iiSNPs in Yugu ethnic minority.
Loci	GD	PIC	PM	PD	Hobs	PE	pHW
rs1005533	0.4962	0.3723	0.3916	0.6084	0.5212	0.2067	0.533
rs10092491	0.4163	0.3289	0.45	0.55	0.4788	0.1696	0.061
rs1015250	0.4968	0.3726	0.3647	0.6353	0.4667	0.16	0.53
rs1024116	0.3099	0.2612	0.5253	0.4747	0.3091	0.0673	1
rs1028528	0.3836	0.3093	0.4511	0.5489	0.3212	0.0726	0.032
rs1031825	0.4997	0.3741	0.3618	0.6382	0.4667	0.16	0.455
rs10488710	0.4237	0.3332	0.4176	0.5824	0.4	0.1139	0.452
rs1049500	0.4956	0.372	0.403	0.597	0.5394	0.2244	0.266
rs10495407	0.4237	0.3332	0.4269	0.5731	0.4364	0.1376	0.856
rs1058083	0.4926	0.3705	0.3502	0.6498	0.4061	0.1176	0.027
rs10773760	0.49	0.3692	0.4048	0.5952	0.5333	0.2184	0.275
rs10776839	0.4815	0.3648	0.3935	0.6065	0.497	0.1849	0.752
rs10801520	0.4956	0.372	0.3765	0.6235	0.4909	0.1797	1
rs1106201	0.4934	0.3709	0.3657	0.6343	0.4606	0.1553	0.437
rs1109037	0.4942	0.3713	0.3627	0.6373	0.4545	0.1507	0.34
rs11123823	0.4871	0.3677	0.4114	0.5886	0.5394	0.2244	0.219
rs11239930	0.4979	0.3732	0.3934	0.6066	0.5273	0.2125	0.528
rs11714239	0.5015	0.375	0.3735	0.6265	0.497	0.1849	1
rs1294331	0.4352	0.3398	0.4074	0.5926	0.4061	0.1176	0.458
rs12997453	0.4642	0.3557	0.3864	0.6136	0.4364	0.1376	0.496
rs13182883	0.4942	0.3713	0.3486	0.6514	0.4061	0.1176	0.024
rs13218440	0.4989	0.3737	0.3501	0.6499	0.4303	0.1334	0.099
rs1335873	0.4138	0.3275	0.4332	0.5668	0.4242	0.1294	0.839
rs1336071	0.4838	0.366	0.3753	0.6247	0.4606	0.1553	0.609
rs1337823	0.4993	0.3739	0.3757	0.6243	0.497	0.1849	1
rs1343469	0.5015	0.375	1	0	1	1	0
rs1355366	0.3589	0.2938	0.4764	0.5236	0.3576	0.0901	1
rs1355634	0.5015	0.375	1	0	1	1	0
rs1357617	0.2273	0.201	0.6245	0.3755	0.2242	0.0367	0.726
rs1360288	0.433	0.3385	0.4216	0.5784	0.4485	0.1463	0.696
rs1382387	0.3979	0.318	0.4411	0.5589	0.3879	0.1067	0.855
rs1413212	0.4984	0.3734	0.3709	0.6291	0.4848	0.1746	0.75
rs14134	0.4989	0.3737	0.3997	0.6003	0.5394	0.2244	0.36
rs1454361	0.4979	0.3732	0.3687	0.6313	0.4788	0.1696	0.655
rs1463729	0.4849	0.3666	0.3607	0.6393	0.4182	0.1254	0.091
rs1490413	0.4909	0.3697	0.4076	0.5924	0.5394	0.2244	0.253
rs1493232	0.4934	0.3709	0.3759	0.6241	0.4848	0.1746	0.871
rs1498553	0.4815	0.3648	0.3825	0.6175	0.4727	0.1647	0.868
rs1512612	0.5015	0.375	1	0	1	1	0
rs1523537	0.4909	0.3697	0.366	0.634	0.4545	0.1507	0.355
rs1528460	0.4881	0.3682	0.3759	0.6241	0.4727	0.1647	0.746
rs159606	0.4926	0.3705	0.3795	0.6205	0.4909	0.1797	1
rs1657695	0.5015	0.375	1	0	1	1	0
rs1657741	0.5015	0.375	1	0	1	1	0
rs1698647	0.5015	0.375	1	0	1	1	0
rs1736442	0.4918	0.3701	0.3894	0.6106	0.5091	0.1956	0.737
rs1821380	0.4776	0.3628	0.4067	0.5933	0.5152	0.2011	0.35
rs1886510	0.2867	0.2449	0.5478	0.4522	0.3212	0.0726	0.179
rs1979255	0.4968	0.3726	0.4094	0.5906	0.5515	0.2367	0.16
rs1997660	0.5012	0.3749	0.3832	0.6168	0.5152	0.2011	0.75
rs2013162	0.4997	0.3741	0.3669	0.6331	0.4788	0.1696	0.631
rs2016276	0.4438	0.3445	0.4088	0.5912	0.4424	0.1419	1
rs2040411	0.3589	0.2938	0.4791	0.5209	0.3818	0.1032	0.523
rs2046361	0.4891	0.3687	0.3889	0.6111	0.503	0.1902	0.775
rs2056277	0.2579	0.2241	0.5829	0.4171	0.2667	0.0507	1
rs2076848	0.4458	0.3457	0.3934	0.6066	0.3879	0.1067	0.097
rs2107612	0.195	0.1755	0.6633	0.3367	0.2061	0.0314	0.7
rs2111980	0.4891	0.3687	0.3599	0.6401	0.4303	0.1334	0.153
rs214955	0.4956	0.372	0.3765	0.6235	0.4909	0.1797	1
rs2172651	0.433	0.3385	0.4141	0.5859	0.4242	0.1294	0.872
rs221956	0.4591	0.3529	0.3812	0.6188	0.3939	0.1103	0.1
rs2235907	0.4984	0.3734	0.4119	0.5881	0.5576	0.243	0.16
rs2269355	0.4763	0.3621	0.3986	0.6014	0.497	0.1849	0.643
rs2274212	0.5014	0.3749	0.4089	0.5911	0.5576	0.243	0.147
rs2276967	0.4776	0.3628	0.3792	0.6208	0.4545	0.1507	0.626
rs228104	0.4926	0.3705	0.3986	0.6014	0.5273	0.2125	0.413
rs2292564	0.5003	0.3744	0.3909	0.6091	0.5273	0.2125	0.532
rs2293195	0.4871	0.3677	0.4855	0.5145	0.6364	0.3368	0
rs2342747	0.3894	0.3129	0.4506	0.5494	0.3939	0.1103	1
rs2356027	0.5015	0.375	1	0	1	1	0
rs2399332	0.4284	0.3359	0.4155	0.5845	0.4121	0.1215	0.708
rs251934	0.2867	0.2449	0.5484	0.4516	0.3091	0.0673	0.414
rs26821	0.4458	0.3457	0.418	0.582	0.4727	0.1647	0.483
rs279844	0.4984	0.3734	0.3894	0.6106	0.5212	0.2067	0.636
rs2830795	0.4993	0.3739	0.3586	0.6414	0.4573	0.1528	0.309
rs2831700	0.5012	0.3749	0.3709	0.6291	0.4909	0.1797	0.865
rs2920816	0.4352	0.3398	0.449	0.551	0.5152	0.2011	0.019
rs3094868	0.5015	0.375	1	0	1	1	0
rs321198	0.4815	0.3648	0.3776	0.6224	0.4606	0.1553	0.632
rs325238	0.4891	0.3687	0.3889	0.6111	0.503	0.1902	0.769
rs338882	0.4763	0.3621	0.3784	0.6216	0.4485	0.1463	0.508
rs354439	0.4989	0.3737	0.3538	0.6462	0.4424	0.1419	0.165
rs3756050	0.4891	0.3687	0.3599	0.6401	0.4303	0.1334	0.139
rs3780962	0.5015	0.375	0.397	0.603	0.5394	0.2244	0.352
rs3805392	0.4926	0.3705	0.3563	0.6437	0.4303	0.1334	0.124
rs3817211	0.5015	0.375	1	0	1	1	0
rs3829868	0.4827	0.3654	0.3839	0.6161	0.4788	0.1696	1
rs3899750	0.5014	0.3749	0.3864	0.6136	0.5212	0.2067	0.65
rs4076086	0.4918	0.3701	0.403	0.597	0.5333	0.2184	0.339
rs430046	0.4307	0.3372	0.4306	0.5694	0.4667	0.16	0.353
rs4364205	0.4374	0.341	0.4097	0.5903	0.4242	0.1294	0.727
rs445251	0.3894	0.3129	0.453	0.547	0.4061	0.1176	0.686
rs4478233	0.5006	0.3745	0.3744	0.6256	0.497	0.1849	1
rs4530059	0.3777	0.3056	0.4676	0.5324	0.4182	0.1254	0.239
rs4606077	0.3807	0.3075	0.4552	0.5448	0.3636	0.0933	0.528
rs4719491	0.5014	0.375	0.3601	0.6399	0.4667	0.16	0.449
rs472728	0.4997	0.3741	0.3572	0.6428	0.4545	0.1507	0.274
rs560681	0.4706	0.3591	0.3709	0.6291	0.4	0.1139	0.067
rs562381	0.4909	0.3697	0.3706	0.6294	0.4667	0.16	0.528
rs574202	0.469	0.3583	0.3798	0.6202	0.4303	0.1334	0.328
rs5745448	0.4934	0.3709	0.3816	0.6184	0.497	0.1849	1
rs5749426	0.4918	0.3701	0.3673	0.6327	0.4606	0.1553	0.44
rs576261	0.5014	0.3749	0.401	0.599	0.5455	0.2305	0.277
rs62431284	0.5015	0.375	1	0	1	1	0
rs6444724	0.4374	0.341	0.4132	0.5868	0.4364	0.1376	1
rs6499422	0.5015	0.375	1	0	1	1	0
rs6811238	0.4555	0.351	0.4013	0.5987	0.4545	0.1507	1
rs6909306	0.5014	0.375	0.3651	0.6349	0.4788	0.1696	0.662
rs6955448	0.4625	0.3548	0.383	0.617	0.4182	0.1254	0.232
rs7041158	0.4396	0.3422	0.403	0.597	0.4061	0.1176	0.359
rs717302	0.195	0.1755	0.6588	0.3412	0.2182	0.0349	0.221
rs719366	0.3979	0.318	0.4411	0.5589	0.3879	0.1067	0.828
rs722098	0.4956	0.372	0.403	0.597	0.5394	0.2244	0.255
rs722290	0.4918	0.3701	0.3629	0.6371	0.4485	0.1463	0.288
rs727811	0.4802	0.3642	0.3918	0.6082	0.4909	0.1797	0.874
rs729172	0.3715	0.3018	0.4638	0.5362	0.3576	0.0901	0.68
rs733164	0.2663	0.2302	0.5802	0.4198	0.2424	0.0424	0.254
rs735155	0.4034	0.3213	0.4339	0.5661	0.3758	0.0998	0.449
rs737681	0.3715	0.3018	0.4709	0.5291	0.4061	0.1176	0.327
rs740598	0.4517	0.3489	0.4008	0.5992	0.4424	0.1419	0.865
rs740910	0.2786	0.2392	0.5635	0.4365	0.2606	0.0486	0.392
rs7429010	0.4849	0.3666	0.4063	0.5937	0.5273	0.2125	0.335
rs763869	0.3807	0.3075	0.4552	0.5448	0.3636	0.0933	0.524
rs7690296	0.4891	0.3687	0.3599	0.6401	0.4303	0.1334	0.144
rs7715674	0.4926	0.3705	0.374	0.626	0.4788	0.1696	0.732
rs7741536	0.5011	0.3748	0.3431	0.6569	0.4121	0.1215	0.034
rs8037429	0.5011	0.3748	0.3938	0.6062	0.5333	0.2184	0.442
rs8078417	0.4087	0.3244	0.4418	0.5582	0.4364	0.1376	0.445
rs8124995	0.4984	0.3734	0.4119	0.5881	0.5576	0.243	0.139
rs826472	0.3556	0.2917	0.4789	0.5211	0.3273	0.0754	0.364
rs873196	0.3246	0.2713	0.5106	0.4894	0.3091	0.0673	0.615
rs876724	0.4838	0.366	0.4264	0.5736	0.5576	0.243	0.042
rs891700	0.4962	0.3723	0.3731	0.6269	0.4848	0.1746	0.877
rs901398	0.4261	0.3346	0.4306	0.5694	0.4545	0.1507	0.456
rs907100	0.4802	0.3642	0.3863	0.6137	0.4788	0.1696	1
rs914165	0.4659	0.3566	0.4006	0.5994	0.4788	0.1696	0.765
rs917118	0.4438	0.3445	0.413	0.587	0.4545	0.1507	0.868
rs929310	0.5015	0.375	1	0	1	1	0
rs938283	0.2091	0.1867	0.6428	0.3572	0.2242	0.0367	0.719
rs964681	0.4188	0.3304	0.4224	0.5776	0.4	0.1139	0.571
rs9821880	0.4949	0.3717	0.4326	0.5674	0.5818	0.2696	0.014
rs987640	0.5015	0.375	0.4172	0.5828	0.5697	0.2561	0.099
rs9905977	0.5009	0.3747	0.3607	0.6393	0.4667	0.16	0.43
rs993934	0.4979	0.3732	0.3636	0.6364	0.4667	0.16	0.446
rs9951171	0.5006	0.3745	0.3872	0.6128	0.5212	0.2067	0.635
Note: GD, gene diveristy; PIC, polymorphic information content; PM, probability of match; Hobs, observed heterozygosity; PE, probability of exclusion; pHW, p value of Hardy-Weinberg equilibrium test
*iiSNPs labeled in red indicated the IISNPs that were removed from the original dataset for highly homologous sequence in the flanking region.

## Sheet: S4 Forensic parameter_NMH
Supplementary Table 4. Forensic parameters of 145 iiSNPs in NMH population.
Loci	GD	PIC	PM	PD	Hobs	PE	pHW
rs1005533	0.4431	0.3446	0.4039	0.5961	0.4264	0.1308	0.521
rs10092491	0.4669	0.3589	0.383	0.617	0.4384	0.1391	0.181
rs1015250	0.5002	0.3747	0.4021	0.5979	0.5465	0.2316	0.086
rs1024116	0.1788	0.1626	0.6928	0.3072	0.1742	0.0231	0.521
rs1028528	0.4451	0.3457	0.4188	0.5812	0.4745	0.1661	0.258
rs1031825	0.4999	0.3746	0.3797	0.6203	0.5075	0.1942	0.828
rs10488710	0.4244	0.334	0.4312	0.5688	0.4535	0.1499	0.249
rs1049500	0.489	0.3691	0.3616	0.6384	0.4384	0.1391	0.056
rs10495407	0.4441	0.3451	0.4094	0.5906	0.4474	0.1455	1
rs1058083	0.4754	0.362	0.3939	0.6061	0.4865	0.1759	0.736
rs10773760	0.4583	0.3529	0.3985	0.6015	0.4565	0.1522	1
rs10776839	0.4908	0.37	0.4077	0.5923	0.5405	0.2255	0.076
rs10801520	0.5005	0.3749	0.3586	0.6414	0.4625	0.1567	0.193
rs1106201	0.4899	0.3695	0.3822	0.6178	0.4925	0.181	1
rs1109037	0.4928	0.371	0.3837	0.6163	0.5015	0.1888	0.827
rs11123823	0.5007	0.375	0.3941	0.6059	0.5345	0.2195	0.239
rs11239930	0.5002	0.3747	0.3842	0.6158	0.5165	0.2024	0.581
rs11714239	0.476	0.3623	0.4004	0.5996	0.5015	0.1888	0.361
rs1294331	0.4244	0.334	0.4271	0.5729	0.4414	0.1412	0.509
rs12997453	0.4674	0.3578	0.3883	0.6117	0.4535	0.1499	0.652
rs13182883	0.4986	0.3739	0.3875	0.6125	0.5195	0.2052	0.543
rs13218440	0.4793	0.364	0.3847	0.6153	0.4745	0.1661	0.91
rs1335873	0.4018	0.3207	0.4375	0.5625	0.3934	0.11	0.772
rs1336071	0.4975	0.3734	0.3903	0.6097	0.5225	0.208	0.395
rs1337823	0.4982	0.3737	0.3576	0.6424	0.4535	0.1499	0.143
rs1343469	0.5008	0.375	1	0	1	1	0
rs1355366	0.2252	0.1996	0.6269	0.3731	0.2222	0.0361	0.816
rs1355634	0.5008	0.375	1	0	1	1	0
rs1357617	0.3593	0.2944	0.4746	0.5254	0.3363	0.0796	0.291
rs1360288	0.4528	0.3499	0.3959	0.6041	0.4324	0.1349	0.482
rs1382387	0.4431	0.3446	0.3958	0.6042	0.3904	0.1082	0.043
rs1413212	0.4994	0.3743	0.4028	0.5972	0.5465	0.2316	0.1
rs14134	0.5006	0.3749	0.3855	0.6145	0.5195	0.2052	0.517
rs1454361	0.5007	0.375	0.3959	0.6041	0.5375	0.2225	0.174
rs1463729	0.4866	0.3678	0.3899	0.6101	0.5015	0.1888	0.653
rs1490413	0.4916	0.3704	0.359	0.641	0.4384	0.1391	0.085
rs1493232	0.4441	0.3451	0.4138	0.5862	0.4595	0.1544	0.54
rs1498553	0.5006	0.3749	0.4076	0.5924	0.5556	0.2409	0.044
rs1512612	0.5008	0.375	1	0	1	1	0
rs1523537	0.4876	0.3683	0.3776	0.6224	0.4775	0.1685	0.741
rs1528460	0.4856	0.3673	0.3771	0.6229	0.4715	0.1637	0.667
rs159606	0.4799	0.3644	0.3853	0.6147	0.4775	0.1685	1
rs1657695	0.5008	0.375	1	0	1	1	0
rs1657741	0.5008	0.375	1	0	1	1	0
rs1698647	0.5008	0.375	1	0	1	1	0
rs1736442	0.4583	0.3529	0.4032	0.5968	0.4685	0.1614	0.73
rs1821380	0.4451	0.3457	0.4036	0.5964	0.4324	0.1349	0.596
rs1886510	0.2208	0.1961	0.6356	0.3644	0.2102	0.0326	0.471
rs1979255	0.4949	0.3721	0.3654	0.6346	0.4655	0.159	0.346
rs1997660	0.4773	0.363	0.3879	0.6121	0.4775	0.1685	1
rs2013162	0.4935	0.3714	0.3892	0.6108	0.5135	0.1996	0.499
rs2016276	0.4747	0.3616	0.396	0.604	0.4895	0.1785	0.636
rs2040411	0.3411	0.2826	0.4941	0.5059	0.3634	0.0931	0.263
rs2046361	0.4805	0.3647	0.3861	0.6139	0.4805	0.171	1
rs2056277	0.2514	0.2195	0.5883	0.4117	0.2703	0.052	0.178
rs2076848	0.4856	0.3673	0.3909	0.6091	0.5015	0.1888	0.605
rs2107612	0.2208	0.1961	0.6379	0.3621	0.2042	0.0309	0.226
rs2111980	0.4773	0.363	0.3991	0.6009	0.5015	0.1888	0.355
rs214955	0.4767	0.3627	0.3872	0.6128	0.4745	0.1661	1
rs2172651	0.4302	0.3373	0.4204	0.5796	0.4384	0.1391	0.806
rs221956	0.4856	0.3673	0.3851	0.6149	0.4895	0.1785	0.908
rs2235907	0.5002	0.3747	0.391	0.609	0.5285	0.2137	0.312
rs2269355	0.4958	0.3725	0.361	0.639	0.4565	0.1522	0.149
rs2274212	0.4997	0.3745	0.388	0.612	0.5225	0.208	0.429
rs2276967	0.478	0.3634	0.3912	0.6088	0.4865	0.1759	0.792
rs228104	0.4999	0.3746	0.3581	0.6419	0.4595	0.1544	0.156
rs2292564	0.4996	0.3744	0.3865	0.6135	0.5195	0.2052	0.497
rs2293195	0.4441	0.3451	0.5094	0.4906	0.6156	0.31	0
rs2342747	0.3909	0.3141	0.4465	0.5535	0.3814	0.103	0.673
rs2356027	0.5008	0.375	1	0	1	1	0
rs2399332	0.4547	0.3509	0.3923	0.6077	0.4264	0.1308	0.242
rs251934	0.2556	0.2226	0.5853	0.4147	0.2643	0.0499	0.681
rs26821	0.4767	0.3627	0.4044	0.5956	0.5105	0.1969	0.242
rs279844	0.4984	0.3738	0.3766	0.6234	0.4985	0.1862	1
rs2830795	0.4997	0.3745	0.3753	0.6247	0.4985	0.1862	1
rs2831700	0.5006	0.3749	0.3574	0.6426	0.4595	0.1544	0.156
rs2920816	0.4642	0.3561	0.3874	0.6126	0.4414	0.1412	0.414
rs3094868	0.5008	0.375	1	0	1	1	0
rs321198	0.4961	0.3727	0.3835	0.6165	0.5075	0.1942	0.736
rs325238	0.4642	0.3561	0.3937	0.6063	0.4595	0.1544	0.914
rs338882	0.4704	0.3594	0.3898	0.6102	0.4655	0.159	0.902
rs354439	0.4982	0.3737	0.3846	0.6154	0.5135	0.1996	0.568
rs3756050	0.4989	0.3741	0.3871	0.6129	0.5195	0.2052	0.519
rs3780962	0.4828	0.3659	0.3892	0.6108	0.4925	0.181	0.73
rs3805392	0.4977	0.3735	0.3953	0.6047	0.5315	0.2166	0.22
rs3817211	0.5008	0.375	1	0	1	1	0
rs3829868	0.4828	0.3659	0.3864	0.6136	0.4865	0.1759	0.91
rs3899750	0.5007	0.375	0.3685	0.6315	0.4865	0.1759	0.674
rs4076086	0.4797	0.3643	0.393	0.607	0.494	0.1823	0.635
rs430046	0.46	0.3538	0.3925	0.6075	0.4444	0.1433	0.561
rs4364205	0.465	0.3565	0.3856	0.6144	0.4384	0.1391	0.307
rs445251	0.4565	0.3519	0.3874	0.6126	0.4144	0.1229	0.092
rs4478233	0.4932	0.3712	0.388	0.612	0.5105	0.1969	0.588
rs4530059	0.4368	0.341	0.4157	0.5843	0.4444	0.1433	0.825
rs4606077	0.4291	0.3366	0.4115	0.5885	0.3994	0.1136	0.241
rs4719491	0.4955	0.3724	0.3872	0.6128	0.5135	0.1996	0.566
rs472728	0.4997	0.3745	0.3988	0.6012	0.5405	0.2255	0.151
rs560681	0.476	0.3623	0.4035	0.5965	0.5075	0.1942	0.26
rs562381	0.4983	0.3753	0.3694	0.6306	0.4865	0.1759	0.86
rs574202	0.4916	0.3704	0.3896	0.6104	0.5105	0.1969	0.508
rs5745448	0.4583	0.3529	0.4082	0.5918	0.4805	0.171	0.37
rs5749426	0.5003	0.3748	0.3576	0.6424	0.4595	0.1544	0.147
rs576261	0.4928	0.371	0.3588	0.6412	0.4414	0.1412	0.064
rs62431284	0.5008	0.375	1	0	1	1	0
rs6444724	0.4565	0.3519	0.4049	0.5951	0.4685	0.1614	0.713
rs6499422	0.5008	0.375	1	0	1	1	0
rs6811238	0.4268	0.3353	0.4334	0.5666	0.4655	0.159	0.122
rs6909306	0.5001	0.3747	0.3578	0.6422	0.4595	0.1544	0.149
rs6955448	0.4279	0.336	0.4266	0.5734	0.4505	0.1477	0.369
rs7041158	0.4696	0.359	0.3774	0.6226	0.4264	0.1308	0.076
rs717302	0.2163	0.1926	0.6359	0.3641	0.2222	0.0361	0.806
rs719366	0.3343	0.2781	0.4996	0.5004	0.3273	0.0754	0.748
rs722098	0.4885	0.3688	0.3767	0.6233	0.4775	0.1685	0.739
rs722290	0.5008	0.375	0.3572	0.6428	0.4595	0.1544	0.162
rs727811	0.4389	0.3422	0.4136	0.5864	0.4444	0.1433	0.891
rs729172	0.3183	0.2673	0.5171	0.4829	0.3003	0.0637	0.327
rs733164	0.1884	0.1704	0.6892	0.3108	0.1622	0.0203	0.023
rs735155	0.3462	0.2859	0.4907	0.5093	0.3784	0.1013	0.115
rs737681	0.245	0.2147	0.6009	0.3991	0.2432	0.0427	0.834
rs740598	0.4895	0.3693	0.3841	0.6159	0.4955	0.1836	0.902
rs740910	0.1314	0.1226	0.7647	0.2353	0.1291	0.0134	0.696
rs7429010	0.478	0.3634	0.3811	0.6189	0.4625	0.1567	0.534
rs763869	0.4256	0.3347	0.4249	0.5751	0.4384	0.1391	0.612
rs7690296	0.4547	0.3509	0.4021	0.5979	0.4565	0.1522	1
rs7715674	0.4955	0.3724	0.3872	0.6128	0.5135	0.1996	0.586
rs7741536	0.4834	0.3662	0.3702	0.6298	0.4474	0.1455	0.208
rs8037429	0.5008	0.375	0.355	0.645	0.4535	0.1499	0.089
rs8078417	0.4209	0.3319	0.4261	0.5739	0.4264	0.1308	0.896
rs8124995	0.5001	0.3747	0.3894	0.6106	0.5255	0.2108	0.403
rs826472	0.3462	0.2859	0.488	0.512	0.3483	0.0854	1
rs873196	0.2721	0.2348	0.5665	0.4335	0.2763	0.0542	1
rs876724	0.489	0.3691	0.386	0.614	0.4985	0.1862	0.74
rs891700	0.5008	0.375	0.3788	0.6212	0.5075	0.1942	0.832
rs901398	0.3793	0.307	0.4573	0.5427	0.3754	0.0996	0.886
rs907100	0.4999	0.3746	0.368	0.632	0.4835	0.1735	0.584
rs914165	0.4556	0.3514	0.4096	0.5904	0.4775	0.1685	0.422
rs917118	0.4172	0.3298	0.4233	0.5767	0.3994	0.1136	0.434
rs929310	0.5008	0.375	1	0	1	1	0
rs938283	0.1955	0.1761	0.662	0.338	0.2072	0.0318	0.399
rs964681	0.4461	0.3462	0.3985	0.6015	0.4174	0.1249	0.248
rs9821880	0.4986	0.3739	0.355	0.645	0.4474	0.1455	0.048
rs987640	0.5003	0.3748	0.365	0.635	0.4775	0.1685	0.429
rs9905977	0.4834	0.3662	0.3962	0.6038	0.5075	0.1942	0.39
rs993934	0.5007	0.375	0.3758	0.6242	0.5015	0.1888	1
rs9951171	0.5007	0.375	0.387	0.613	0.5225	0.208	0.44
Note: GD, gene diveristy; PIC, polymorphic information content; PM, probability of match; Hobs, observed heterozygosity; PE, probability of exclusion; pHW, p value of Hardy-Weinberg equilibrium test
*iiSNPs labeled in red indicated the IISNPs that were removed from the original dataset for highly homologous sequence in the flanking region.
