# Supplementary material for: Forensic Feature Exploration and Comprehensive Genetic Insights Into Yugu Ethnic Minority and Northern Han Population via a Novel NGS-Based Marker Set
Source: Front Genet. 2022 Apr 27;13:816737. doi: 10.3389/fgene.2022.816737 (PMC9121381; doi:10.3389/fgene.2022.816737)
Supplement: Supplementary file 1 [file DataSheet1.zip › Supplementary Tables/Supplementary materials-Y-STR.xlsx]

## Sheet: S1 Coverage_Yugu
Supplementary Table 1. Coverages for 48 Y STRs in Yugu ethnic minority.
Loci	Coverage (Average)	SD	Max	Min
DYS448	212.134	100.833	543	27
DYS389II	228.531	94.739	481	44
DYS518	278.663	172.096	1016	44
DYS449	325.367	186.55	1218	34
DYS627	555.643	266.619	1247	55
DYS533	691.949	278.968	1702	104
DYS439	731.99	301.826	2179	188
DYS392	754.48	333.11	1915	121
DYS643	796.5	312.729	1603	104
DYS570	929.673	442.963	3552	195
DYS393	966.122	390.13	2424	153
DYS447	1108.62	588.268	4626	327
DYS388	1144.6	498.212	2687	339
DYS481	1196.62	529.89	3207	364
DYS505	1245.09	530.973	3153	266
DYF387S1a/b	1362.12	568.502	2826	155
DYF404S1a/b	1444.85	645.697	4366	137
DYS576	1492.07	633.353	3758	308
DYS444	1494.1	657.667	3306	269
DYS390	1508.85	684.972	4195	232
DYS587	1558.19	647.519	3413	305
DYS437	1564.15	909.971	4127	66
DYS520	1682.13	828.934	5008	241
DYS391	1860.98	818.474	5205	434
DYS438	1899.42	801.504	4090	462
DYS531	1991.42	813.132	4097	24
DYS460	2057.21	866.851	4928	411
Y-GATA-A10	2173.45	933.899	5556	462
Y-GATA-H4	2215.42	1002.25	5354	378
DYS549	2359.12	993.915	5270	475
DYS458	2405.11	1172.84	5552	442
DYS552	2533.27	1224.79	6465	447
DYS19	2598.71	1053.86	5641	557
DYS635	2603.96	1124.2	5760	544
DYS443	2609.26	1237.53	8312	623
DYS456	2692.21	1119.61	5817	479
DYS593	2829.43	1315.9	6672	645
DYS522	2904.83	1241.47	5945	454
DYS385a/b	2933.24	1612.98	8038	430
DYS612	3246.85	1491.06	7220	512
DYS527a/b	3302.46	1546.84	8450	485
DYS389I	3401.26	1466.03	7896	694
DYS510	3411.67	1582.7	7894	686
DYS596	3919.12	1765.5	9337	843
DYS459a/b	4127.31	1819.31	9031	583
DYS557	4904.51	1876.91	10003	819
DYS645	5080.9	2406.86	12311	1416
DYS622	5312.09	2376.82	12894	1021

## Sheet: S2 Coverage_NMH
Supplementary Table 2. Coverages for 48 Y STRs in NMH population.
Loci	Coverage (Average)	SD	Max	Min
DYS389II	98.3648	50.5067	319	10
DYS449	118.741	86.9325	487	12
DYS518	142.101	143.859	862	17
DYS448	171.408	86.4785	454	29
DYS627	199.278	174.969	1389	28
DYS458	389.937	273.808	1710	12
DYF387S1a/b	503.478	324.215	2461	62
DYS481	614.019	194.805	1540	166
DYS533	617.415	225.216	1386	181
DYS447	631.497	328.149	2672	135
DYS439	661.301	331.803	1781	150
DYS570	709.843	270.091	1457	240
DYS643	721.591	269.641	1414	202
DYS392	769.604	340.599	1955	188
DYS19	805.447	481.088	4466	133
DYS437	860.182	392.447	2302	21
DYS527a/b	867.063	489.391	2734	109
DYS385a/b	994.044	529.379	3107	206
DYS390	1019.04	431.166	2452	210
DYS587	1109.78	345.469	2116	342
DYS520	1173.52	499.511	2898	282
DYS393	1190.08	576.14	2892	268
DYS444	1213.75	478.241	2825	304
DYS505	1224.14	500.436	2768	317
DYS531	1236.04	470.596	3395	361
DYF404S1a/b	1288.76	576.084	4176	339
DYS576	1353.97	498.942	2953	458
DYS388	1428.09	622.182	4523	480
DYS593	1702.99	650.732	4134	404
DYS510	1782.08	806.242	5268	447
DYS391	1813.26	742.765	4402	556
Y-GATA-H4	1894.52	671.357	4125	589
DYS522	1912.52	730.063	4984	408
Y-GATA-A10	2047.14	893.215	4915	451
DYS635	2102.78	756.347	5499	574
DYS552	2156.85	1078.24	7930	454
DYS438	2191.37	903.064	4698	585
DYS596	2198.67	1231.3	7008	371
DYS549	2208.34	843.043	5369	492
DYS612	2250.9	908.58	5354	288
DYS443	2397.19	794.636	4811	712
DYS389I	2605.13	949.427	6480	685
DYS460	2636.48	1265.19	7538	617
DYS456	2725.67	1041.62	8001	696
DYS557	3032.96	1462	8771	507
DYS459a/b	3096.86	1303.26	8085	718
DYS622	4273.03	1601.99	9913	1081
DYS645	4610.48	1674.61	11295	1210

## Sheet: S3 AF_Yugu
Supplementary Table 3. Allele frequencies and genetic diversities of the 48 Y STR loci in Yugu ethnic minority (n=98).
Allele	DYS389I	DYS389II	DYS390	DYS391	DYS392	DYS393	DYS437	DYS438	DYS439	DYS448	DYS481	DYS533	DYS576	DYS635	YGATAH4	DYS456	DYS458	DYS460	DYS549	DYS570	DYS643	DYS444	DYS447	DYS449	DYS518	DYS557	DYS596	DYS627	DYS522	DYS388	DYS443	DYS510	DYS520	DYS531	DYS552	DYS587	DYS593	DYS622	DYS645	YGATAA10	DYS505	Allele	DYS19	Allele	DYS385	Allele	DYF387S1	Allele	DYS527
null										0.0306																								0.0102
7					0.1531																0.0102																		0.1531			13	0.102	10,11	0.0102	33,37	0.0102	18	0.0204
8								0.0102													0.0102																		0.7653		0.0102	14	0.1837	11,11	0.1531	34,34	0.0102	20	0.1429
8.1																																							0.0204			15	0.4898	11,12	0.051	35,35	0.0204	21	0.051
9				0.0306				0.0102										0.2653			0.1939																		0.0612		0.0102	16	0.1735	11,13	0.0102	35,37	0.0102	22	0.051
10				0.8571	0.1327			0.551	0.0918			0.0102			0.1531			0.3061	0.0102		0.2041	0.1633							0.1327	0.1429				0.4184							0.0102	17	0.0408	11,14	0.0306	35,38	0.0306	18,19	0.0102
11	0.051			0.102	0.1429			0.4082	0.398			0.7041			0.3571			0.3673	0.1224		0.3878	0.0816							0.5					0.4694							0.5714	16,17	0.0102	11,16	0.0102	35,39	0.0306	18,24	0.0306
11.1																																		0.051							0.2755			11,19	0.0204	35,40	0.0714	18,25	0.0816
12	0.398			0.0102	0.1224	0.4694		0.0102	0.3367			0.1939			0.4184			0.0612	0.4592		0.1837	0.1633							0.3265	0.7347	0.0408			0.0408							0.1122			11,21	0.0102	35,41	0.0102	19,20	0.051
12.1																																		0.0102							0.0102			12,12	0.0612	36,36	0.0306	19,21	0.0102
13	0.3061				0.1531	0.3673	0.0102	0.0102	0.1633			0.0816			0.051	0.0204			0.3061	0.0204	0.0102	0.449				0.0306			0.0204	0.0714	0.2857									0.1429				12,13	0.0306	36,37	0.1122	19,22	0.0204
14	0.1531				0.2449	0.1122	0.6837		0.0102			0.0102			0.0204	0.1837			0.051			0.0816				0.1939	0.2857		0.0204	0.051	0.1837									0.2755				12,14	0.0204	36,38	0.0306	20,21	0.0306
15	0.0918				0.051	0.051	0.2653						0.0306			0.5306	0.0918		0.051	0.0204		0.0612				0.4184	0.2857				0.2857						0.4796			0.398				12,16	0.0714	36,39	0.0408	20,22	0.0306
16							0.0408						0.1735			0.2143	0.2653			0.1429						0.1327	0.4286				0.1837	0.0918					0.4184			0.1735				12,17	0.0102	36,40	0.0102	20,23	0.0306
17										0.0102			0.1837			0.0408	0.1939			0.2245						0.102					0.0204	0.551				0.1735	0.102	0.1837		0.0102				12,18	0.0102	36,42	0.0102	20,24	0.051
18										0.102			0.2449			0.0102	0.1633			0.1429						0.0816		0.1327				0.2041				0.3265		0.2449						12,19	0.0306	37,37	0.0714	20,25	0.0612
19										0.449			0.2347	0.0612			0.102			0.2551			0.0204			0.0306		0.2551				0.1327				0.3469		0.3571						13,14	0.0204	37,38	0.2449	21,22	0.0816
20										0.3367	0.0102		0.1224	0.3265			0.0714			0.0714						0.0102		0.2245				0.0204				0.102		0.1327						13,15	0.0204	37,39	0.0612	21,23	0.0612
21										0.0306	0.0408		0.0102	0.3265			0.051			0.1224								0.1939					0.0204			0.0306		0.0612						13,16	0.0204	37,40	0.051	21,24	0.0408
22			0.1122							0.0306	0.0816			0.1633			0.051						0.0408					0.1224					0.3163			0.0204		0.0204						13,17	0.0306	37,42	0.0102	21,25	0.0204
23			0.2857							0.0102	0.2143			0.0714			0.0102						0.1837					0.0714					0.1531		0.0102									13,18	0.0918	38,38	0.0306	22,24	0.0306
24			0.3571								0.1633			0.0306									0.1224										0.051		0.0816									13,19	0.0408	38,39	0.0102	22,25	0.0102
25			0.1633								0.2653			0.0204									0.0918										0.0714		0.6633									13,21	0.0102	38,40	0.0102	23,25	0.0204
26		0.0204	0.0714								0.051												0.2755	0.0204									0.2143		0.1531									13,23	0.0102	38,41	0.0102	24,25	0.0204
27		0.0612	0.0102								0.0204												0.2041	0.0408									0.0306		0.0918									14,15	0.0204	39,39	0.0204	20,20.1	0.0102
28		0.3673									0.0408												0.0306	0.051									0.1327											14,17	0.0102	39,40	0.0204	20,21.1	0.0204
29		0.2245									0.0204												0.0306	0.0714									0.0102											14,18	0.0204	40,40	0.0102	19,20,22	0.0102
30		0.1633									0.0918													0.1224																				14,19	0.0102	40,41	0.0102	GD	0.939
31		0.1224																						0.3469																				15,17	0.0306	37,38,39	0.0102
32		0.0408																						0.2041																				15,19	0.0102	GD	0.9019
33																								0.051																				15,21	0.0102
34																								0.0612	0.0612																			16,16	0.0102
35																								0.0306	0.0204																			16,19	0.102
36																									0.2347																			GD	0.9357
37																									0.2449
37.2																									0.0102
38																									0.1429
39																									0.2041
40																									0.0612
41																									0.0102
GD	0.7134	0.7672	0.7464	0.2539	0.8375	0.6296	0.4604	0.5294	0.693	0.6716	0.8351	0.4598	0.8051	0.7499	0.671	0.6366	0.8361	0.6973	0.6752	0.8228	0.7363	0.728	0.8213	0.806	0.8147	0.7507	0.6531	0.8092	0.625	0.4321	0.7672	0.6283	0.8038	0.6001	0.5214	0.7312	0.5845	0.757	0.3867	0.7151	0.5846		0.6841
[truncated: 6 more columns]

## Sheet: S4 AF_NMH
Supplementary Table 4. Allele frequencies and genetic diversities of the 48 Y STR loci in NMH population (n=159).
Allele	DYS19	DYS389I	DYS389II	DYS390	DYS391	DYS392	DYS393	DYS437	DYS438	DYS439	DYS448	DYS481	DYS533	DYS576	DYS635	YGATAH4	DYS456	DYS458	DYS460	DYS549	DYS570	DYS444	DYS447	DYS449	DYS596	DYS627	DYS522	DYS388	DYS443	DYS510	DYS520	DYS531	DYS552	DYS587	DYS593	DYS622	DYS645	YGATAA10	DYS505	Allele	DYS385	Allele	DYF387S1	Allele	DYS643	Allele	DYS518	Allele	DYS527
null			0.0252					0.0063		0.0189	0.0189							0.0063						0.0503		0.0126														8,18	0.0063	34,34	0.0063	8	0.0252	0	0.0503	19	0.0063
8																			0.0063																		0.956		0.0692	10,12	0.0063	34,40	0.0126	9	0.1132	32	0.0063	20	0.0189
9					0.0629	0.0063			0.0189	0.0063			0.0126			0.0126			0.3396								0.0126					0.044					0.044		0.0126	10,13	0.0063	35,35	0.0063	10	0.3019	33	0.0189	21	0.0377
10					0.7547				0.7107	0.0692			0.0629			0.0377			0.3899			0.0126					0.1006	0.1698				0.1761							0.6478	10,17	0.0063	35,36	0.0126	11	0.4591	34	0.0252	22	0.0818
11		0.0063			0.1824	0.1761	0.0126		0.2264	0.4717			0.5912			0.4088			0.2579	0.0377		0.044					0.3899	0.0126				0.6038							0.2075	10,18	0.0063	35,37	0.0189	12	0.0881	35	0.1132	23	0.0818
12	0.0063	0.5346				0.1761	0.5535		0.0314	0.2956			0.2704			0.4403			0.0063	0.5283		0.3208					0.4277	0.6541	0.0629			0.1635							0.0566	10,20	0.0063	35,38	0.0377	13	0.0063	36	0.0943	24	0.0126
13	0.0252	0.3145				0.3648	0.2264	0.0189	0.0126	0.1195			0.044			0.0881	0.0314			0.3962		0.4591					0.0629	0.1384	0.4025			0.0126						0.0692	0.0063	11,11	0.0063	35,39	0.0881	11,12	0.0063	37	0.2264	25	0.0063
14	0.2138	0.1447				0.2579	0.1384	0.5786		0.0126			0.0189			0.0126	0.1824	0.0063		0.0377	0.0252	0.1509			0.3836	0.0126	0.0063	0.0126	0.327									0.3962		11,12	0.0189	35,40	0.0566	GD	0.6768	38	0.2075	17,22	0.0063
15	0.4528					0.0189	0.0629	0.3836		0.0063	0.0126			0.0063			0.5283	0.1384			0.0503	0.0126			0.4654			0.0063	0.1635	0.0503					0.2579			0.3585		11,13	0.0063	36,36	0.0314			39	0.1132	19,20	0.0063
16	0.2201						0.0063	0.0126						0.1006			0.2138	0.2264			0.1572				0.1195	0.0063			0.0377	0.2201					0.5975	0.0063		0.1384		11,14	0.0063	36,37	0.0377			40	0.0881	19,21	0.0063
17	0.0818										0.0126			0.1824			0.0377	0.2075			0.2264				0.0252	0.0314		0.0063	0.0063	0.2956				0.0063	0.1384	0.3082		0.0377		11,16	0.0252	36,38	0.044			41	0.0252	19,22	0.0377
18											0.1635	0.0063		0.3145			0.0063	0.2327			0.2138				0.0063	0.1069				0.3019				0.2138	0.0063	0.2453				11,17	0.0126	36,39	0.1195			36.2	0.0063	19,24	0.0189
19											0.3585			0.195	0.0943			0.1635			0.2013					0.1195				0.1195				0.566		0.1824				11,18	0.0377	36,40	0.0629			37.2	0.0189	19,25	0.0189
20											0.3082			0.1824	0.3208			0.0126			0.0755					0.195				0.0126				0.1447		0.195				11,19	0.0314	36,41	0.0126			36,37	0.0063	20,21	0.0063
21				0.0063							0.1195	0.0314		0.0126	0.3585			0.0063			0.0503					0.2075					0.0063			0.044		0.0566				11,21	0.0314	37,37	0.0063			GD	0.8588	20,22	0.0063
22				0.0629							0.0063	0.1069		0.0063	0.1195								0.0189			0.1824					0.4969			0.0189		0.0063				12,12	0.0063	37,38	0.0377					20,23	0.0377
23				0.3962								0.4025			0.0818								0.2138			0.0881					0.283			0.0063						12.1,12.1	0.0252	37,39	0.0566					20,24	0.0503
24				0.3396								0.1887			0.0189								0.2956			0.0377					0.0881		0.0943							12,13	0.0189	37,40	0.0755					20,25	0.0566
25				0.1635								0.1321			0.0063								0.1509								0.044		0.478							12,14	0.0126	37,41	0.0252					20,26	0.0566
26			0.0126	0.0314								0.0818											0.1572	0.0063							0.0755		0.3082							12,15	0.0126	37,43	0.0063					21,22	0.0189
27			0.1258									0.044											0.1195	0.0566									0.0818							12,16	0.0943	38,38	0.0063					21,23	0.0126
28			0.3396									0.0063											0.0314	0.0692							0.0063		0.0377							12,17	0.0943	38,39	0.0314					21,24	0.0692
29			0.3333																				0.0063	0.1258																12,18	0.0692	38,40	0.0314					21,25	0.1195
30			0.1195																				0.0063	0.1006																12,19	0.0566	38,41	0.0503					22,23	0.0566
31			0.044																					0.1384																12,20	0.0126	39,39	0.0063					22,24	0.0063
32																								0.1635																12,22	0.0063	39,40	0.0314					22,25	0.0755
33																								0.1384																13,13	0.0252	39,41	0.0189					22,26	0.0126
34																								0.0881																13,14	0.0063	40,40	0.0063					23,24	0.0126
35																								0.044																13,15	0.0063	41,41	0.044					23,25	0.0126
36																								0.0189																13,16	0.0063	40,41,43	0.0189					24,25	0.0314
37																																								13,17	0.0252	GD	0.9448					19,20,22	0.0126
38																																								13,18	0.0629							22,23,24	0.0063
39																																								13,19	0.0629							GD	0.9417
40																																								13,20	0.0126
41																																								14,15	0.0126
42																																								14,16	0.0063
43																																								14,17	0.0252
44																																								14,18	0.0503
45																																								14,19	0.0063
46																																								14,20	0.0063
47																																								14,23	0.0063
48																																								15,17	0.0189
49																																								15,19	0.0063
50																																								15,21	0.0126
51																																								16,17	0.0063
52																																								16,23	0.0063
53																																								18,18	0.0063
GD	0.6935	0.5944	0.7407	0.696	0.3932	0.738	0.6191	0.5175	0.4421	0.6705	0.7348	0.7638	0.571	0.7862	0.7383	0.6295	0.6395	0.8054	0.6661	0.5611	0.8264	0.6613	0.8037	0.8884	0.6213	0.8494	0.6508	0.5238	0.6989	0.7561	0.6575	0.5756	0.6595	0.6106	0.5573	0.7703	0.0841	0.6891	0.5291	GD	0.9542
[truncated: 8 more columns]

## Sheet: S5 Dataset for Y STRs
ID	Populations	Abbreviations	Origins
1	African Asni Berbers 1	AAB	Africa
2	African Bouhria Berbers 1	ABB	Africa
3	African Mozabite Berbers 1	AMB	Africa
4	Afican Libyan Arabs 1	ALA	Africa
5	Kazahkstan kazahk 2	KAK	Central Asia
6	Daur 3	DAU	East Asia
7	Mongolian 3	MOL	East Asia
8	Japanese 4	JAP	East Asia
9	Korean 5	KRN	East Asia
10	Yi 6	Yi	East Asia
11	AnHuiHan 7	AHH	East Asia
12	Yugu (Analyzed population)	Yugu	East Asia
13	NMH (Analyzed population)	NMH	East Asia
14	Dongxiang 8	DGX	East Asia
15	GuangdongHan 9	GDH	East Asia
16	HenanHan 10	HNH	East Asia
17	LiaoningHan 11	LNH	East Asia
18	ShandongHan 12	SDH	East Asia
19	YunnanHan 12	YNH	East Asia
20	ShanghaiHan 13	SHH	East Asia
21	ChangchunHan 14	CCH	East Asia
22	Italian 15	ITA	Europe
23	Poland 16	POL	Europe
24	Serbia 17	SBA	Europe
25	Australian Aboriginal 18	AUA	Oceania
26	Australian Salzburg 19	AUS	Oceania
27	Australian Upper Austria 19	AUU	Oceania
28	Marajó, Brazil [Admixed] 20	BMR	South America
29	São Paulo, Brazil [Admixed] 20	BSP	South America
30	Pernambuco_Brazil [Admixed] 20	BPB	South America
31	Espirito Santo, Brazil [Admixed] 20	BES	South America
32	Mato Grosso, Brazil [Admixed] 20	BMG	South America
33	Goiás_Brazil [Admixed] 20	BGO	South America
34	Bahraini-Capital 21	BAC	West Asia
35	Bahraini-Muharraq 21	BAM	West Asia
36	Bahraini-Northern 21	BAN	West Asia
37	Bahraini-Sorthern 21	BAS	West Asia
[1]	D'Atanasio E, Iacovacci G, Pistillo R, Bonito M, Dugoujon JM, Moral P, et al. Rapidly mutating Y-STRs in rapidly expanding populations: Discrimination power of the Yfiler Plus multiplex in northern Africa. Forensic science international Genetics. 2019;38:185-94. Epub 2018/11/13. doi: 10.1016/j.fsigen.2018.11.002. PubMed PMID: 30419518.
[2]	Zhabagin M, Sarkytbayeva A, Tazhigulova I, Yerezhepov D, Li S, Akilzhanov R, et al. Development of the Kazakhstan Y-chromosome haplotype reference database: analysis of 27 Y-STR in Kazakh population. International journal of legal medicine. 2019;133(4):1029-32. Epub 2018/05/26. doi: 10.1007/s00414-018-1859-8. PubMed PMID: 29796706.
[3]	Wang CZ, Su MJ, Li Y, Chen L, Jin X, Wen SQ, et al. Genetic polymorphisms of 27 Yfiler(®) Plus loci in the Daur and Mongolian ethnic minorities from Hulunbuir of Inner Mongolia Autonomous Region, China. Forensic science international Genetics. 2019;40:e252-e5. Epub 2019/02/13. doi: 10.1016/j.fsigen.2019.02.003. PubMed PMID: 30744984.
[4]	Watahiki H, Fujii K, Fukagawa T, Mita Y, Kitayama T, Mizuno N. Polymorphisms and microvariant sequences in the Japanese population for 25 Y-STR markers and their relationships to Y-chromosome haplogroups. Forensic science international Genetics. 2019;41:e1-e7. Epub 2019/04/06. doi: 10.1016/j.fsigen.2019.03.004. PubMed PMID: 30948258.
[5]	Jung JY, Park JH, Oh YL, Kwon HS, Park HC, Park KH, et al. Forensic genetic study of 29 Y-STRs in Korean population. Legal medicine (Tokyo, Japan). 2016;23:17-20. Epub 2016/11/29. doi: 10.1016/j.legalmed.2016.09.001. PubMed PMID: 27890097.
[6]	Fan GY, An YR, Peng CX, Deng JL, Pan LP, Ye Y. Forensic and phylogenetic analyses among three Yi populations in Southwest China with 27 Y chromosomal STR loci. International journal of legal medicine. 2019;133(3):795-7. Epub 2018/12/19. doi: 10.1007/s00414-018-1984-4. PubMed PMID: 30560493.
[7]	Wang CZ, Zhang JS, Li XB, Bai RF, Shi MS, Wang CC. Haplotype analysis of 36 Y-STR loci in a Chinese Han population from Anhui Province, Eastern China. International journal of legal medicine. 2020;134(6):2063-5. Epub 2020/05/31. doi: 10.1007/s00414-020-02321-0. PubMed PMID: 32472181.
[8]	Wang J, Wen S, Shi M, Liu Y, Zhang J, Bai R, et al. Haplotype structure of 27 Yfiler(®)Plus loci in Chinese Dongxiang ethnic group and its genetic relationships with other populations. Forensic science international Genetics. 2018;33:e13-e6. Epub 2018/02/07. doi: 10.1016/j.fsigen.2017.12.014. PubMed PMID: 29402655.
[9]	Wang Y, Zhang YJ, Zhang CC, Li R, Yang Y, Ou XL, et al. Genetic polymorphisms and mutation rates of 27 Y-chromosomal STRs in a Han population from Guangdong Province, Southern China. Forensic science international Genetics. 2016;21:5-9. Epub 2015/12/01. doi: 10.1016/j.fsigen.2015.09.013. PubMed PMID: 26619377.
[10]	Wang L, Chen F, Kang B, Zheng H, Zhao Y, Li L, et al. Genetic population data of Yfiler Plus kit from 1434 unrelated Hans in Henan Province (Central China). Forensic science international Genetics. 2016;22:e25-e7. Epub 2016/02/29. doi: 10.1016/j.fsigen.2016.02.009. PubMed PMID: 26922336.
[11]	Yao J, Wang BJ. Genetic Variation of 25 Y-Chromosomal and 15 Autosomal STR Loci in the Han Chinese Population of Liaoning Province, Northeast China. PloS one. 2016;11(8):e0160415. Epub 2016/08/03. doi: 10.1371/journal.pone.0160415. PubMed PMID: 27483472; PubMed Central PMCID: PMCPMC4970702.
[12]	Yin C, Su K, He Z, Zhai D, Guo K, Chen X, et al. Genetic Reconstruction and Forensic Analysis of Chinese Shandong and Yunnan Han Populations by Co-Analyzing Y Chromosomal STRs and SNPs. Genes. 2020;11(7). Epub 2020/07/09. doi: 10.3390/genes11070743. PubMed PMID: 32635262; PubMed Central PMCID: PMCPMC7397191.
[13]	Zhou Y, Shao C, Li L, Zhang Y, Liu B, Yang Q, et al. Genetic analysis of 29 Y-STR loci in the Chinese Han population from Shanghai. Forensic science international Genetics. 2018;32:e1-e4. Epub 2017/11/19. doi: 10.1016/j.fsigen.2017.11.003. PubMed PMID: 29150183.
[14]	Liu Y, Jin HY, Song DL, Wang CZ, Shi MS, Wang CC. 27 Y-chromosomal STR haplotypic structure for the Chinese Han population from Changchun, Northeastern China. Legal medicine (Tokyo, Japan). 2021;48:101813. Epub 2020/12/03. doi: 10.1016/j.legalmed.2020.101813. PubMed PMID: 33264698.
[15]	Ottaviani E, Vernarecci S, Asili P, Agostino A, Montagna P. Preliminary assessment of the prototype Yfiler® Plus kit in a population study of Northern Italian males. International journal of legal medicine. 2015;129(4):729-30. Epub 2014/09/07. doi: 10.1007/s00414-014-1078-x. PubMed PMID: 25193819.
[16]	Spólnicka M, Dąbrowska J, Szabłowska-Gnap E, Pałeczka A, Jabłońska M, Zbieć-Piekarska R, et al. Intra- and inter-population analysis of haplotype diversity in Yfiler(®) Plus system using a wide set of representative data from Polish population. Forensic science international Genetics. 2017;28:e22-e5. Epub 2017/02/09. doi: 10.1016/j.fsigen.2017.01.014. PubMed PMID: 28174016.
[17]	Zgonjanin D, Alghafri R, Antov M, Stojiljković G, Petković S, Vuković R, et al. Genetic characterization of 27 Y-STR loci with the Yfiler(®) Plus kit in the population of Serbia. Forensic science international Genetics. 2017;31:e48-e9. Epub 2017/08/10. doi: 10.1016/j.fsigen.2017.07.013. PubMed PMID: 28789900.
[18]	Henry J, Dao H, Scandrett L, Taylor D. Population genetic analysis of Yfiler(®) Plus haplotype data for three South Australian populations. Forensic science international Genetics. 2019;41:e23-e5. Epub 2019/04/08. doi: 10.1016/j.fsigen.2019.03.021. PubMed PMID: 30954445.
[19]	Pickrahn I, Müller E, Zahrer W, Dunkelmann B, Cemper-Kiesslich J, Kreindl G, et al. Yfiler(®) Plus amplification kit validation and calculation of forensic parameters for two Austrian populations. Forensic science international Genetics. 2016;21:90-4. Epub 2016/01/08. doi: 10.1016/j.fsigen.2015.12.014. PubMed PMID: 26741856.
[20]	Jannuzzi J, Ribeiro J, Alho C, de Oliveira Lázaro EAG, Cicarelli R, Simões Dutra Corrêa H, et al. Male lineages in Brazilian populations and performance of haplogroup prediction tools. Forensic science international Genetics. 2020;44:102163. Epub 2019/11/11. doi: 10.1016/j.fsigen.2019.102163. PubMed PMID: 31704485.
[21]	Al-Snan NR, Messaoudi SA, Khubrani YM, Wetton JH, Jobling MA, Bakhiet M. Geographical structuring and low diversity of paternal lineages in Bahrain shown by analysis of 27 Y-STRs. Molecular genetics and genomics : MGG. 2020;295(6):1315-24. Epub 2020/06/27. doi: 10.1007/s00438-020-01696-4. PubMed PMID: 32588126; PubMed Central PMCID: PMCPMC7524810.

## Sheet: S6 DA distances
Supplementary Table 6. DA distances among two analyzed populations and the 35 reference populations based on Y STR data.
Populations	BAC	BAM	BAN	BAS	BMR	BSP	BPB	BES	BMG	BGO	AAB	ABB	AMB	ALA	ITA	POL	SBA	AUA	AUS	AUU	KAK	JAP	KRN	DAU	MOL	Yi	AHH	Yugu	NMH	DGX	GDH	HNH	LNH	SDH	YNH	SHH	CCH
BAC	0
BAM	0.03	0
BAN	0.0208	0.0246	0
BAS	0.0297	0.0247	0.0259	0
BMR	0.0745	0.0693	0.0738	0.0732	0
BSP	0.0689	0.0669	0.0685	0.0685	0.0247	0
BPB	0.0597	0.0628	0.0614	0.0631	0.0219	0.0177	0
BES	0.0738	0.0754	0.0707	0.0731	0.031	0.0219	0.0238	0
BMG	0.0789	0.0777	0.0782	0.079	0.0281	0.0184	0.0199	0.025	0
BGO	0.065	0.0606	0.0616	0.0632	0.0204	0.0146	0.015	0.0215	0.0167	0
AAB	0.1984	0.1805	0.1965	0.1882	0.222	0.2191	0.2064	0.229	0.2072	0.2013	0
ABB	0.2116	0.2107	0.2212	0.2153	0.2558	0.2562	0.2433	0.2571	0.2454	0.244	0.0625	0
AMB	0.2129	0.198	0.2132	0.2044	0.2236	0.2193	0.2142	0.2277	0.2152	0.2084	0.0756	0.0758	0
ALA	0.1133	0.0864	0.1072	0.1022	0.1557	0.1397	0.1438	0.1503	0.144	0.1336	0.1046	0.1354	0.1211	0
ITA	0.0864	0.0867	0.0812	0.0912	0.0321	0.0213	0.0306	0.0293	0.025	0.026	0.2486	0.2853	0.2545	0.1722	0
POL	0.0861	0.075	0.096	0.0802	0.0762	0.0704	0.0664	0.0776	0.0798	0.0724	0.1962	0.2157	0.2024	0.1457	0.0824	0
SBA	0.0797	0.0742	0.0819	0.0794	0.0721	0.0667	0.0675	0.0795	0.0748	0.0662	0.1891	0.2195	0.1874	0.1285	0.0774	0.0429	0
AUA	0.089	0.0865	0.0901	0.0917	0.0376	0.0256	0.0348	0.0339	0.0336	0.0279	0.2551	0.2887	0.2562	0.1788	0.0333	0.0772	0.0797	0
AUS	0.0626	0.0607	0.061	0.0636	0.0277	0.0217	0.0264	0.0274	0.0283	0.0243	0.2243	0.2538	0.2303	0.1428	0.0229	0.0554	0.0519	0.0335	0
AUU	0.0568	0.0552	0.0563	0.0608	0.0284	0.0198	0.0233	0.0249	0.0269	0.0226	0.2198	0.2481	0.2262	0.1371	0.0251	0.0545	0.05	0.028	0.012	0
KAK	0.0696	0.0681	0.0645	0.0766	0.0802	0.0698	0.0646	0.0804	0.0734	0.0671	0.1964	0.2291	0.2195	0.1423	0.0797	0.0794	0.074	0.0724	0.0622	0.0554	0
JAP	0.1046	0.1043	0.1058	0.1059	0.0866	0.0864	0.0881	0.1016	0.0967	0.0872	0.2142	0.2403	0.2154	0.1749	0.1001	0.1138	0.1061	0.0969	0.0943	0.0931	0.0863	0
KRN	0.0959	0.1043	0.1008	0.1028	0.0876	0.0782	0.0857	0.0956	0.0919	0.0832	0.2346	0.2626	0.2374	0.1759	0.0946	0.125	0.1156	0.087	0.0879	0.0863	0.088	0.032	0
DAU	0.0812	0.0844	0.0783	0.0853	0.0928	0.0813	0.0837	0.0927	0.0927	0.0859	0.2116	0.2306	0.2254	0.1499	0.0999	0.1117	0.1035	0.0921	0.083	0.0802	0.0469	0.0786	0.0672	0
MOL	0.0789	0.0806	0.0764	0.0808	0.0802	0.072	0.0738	0.0845	0.0818	0.0759	0.2143	0.2372	0.2314	0.1518	0.0909	0.1025	0.0956	0.078	0.0705	0.0696	0.0492	0.0682	0.0542	0.0219	0
Yi	0.0797	0.0795	0.0758	0.0773	0.0737	0.0639	0.0677	0.0826	0.0784	0.0634	0.215	0.2515	0.2319	0.1511	0.0851	0.1065	0.0929	0.0724	0.0706	0.0683	0.0679	0.0609	0.0409	0.0514	0.0388	0
AHH	0.0962	0.0977	0.095	0.0971	0.0865	0.0793	0.0867	0.098	0.0916	0.0828	0.2474	0.2757	0.2556	0.1758	0.1011	0.124	0.1088	0.0826	0.0806	0.0802	0.086	0.0678	0.0424	0.0607	0.037	0.0242	0
Yugu	0.0959	0.1043	0.0944	0.0994	0.095	0.0963	0.0959	0.1081	0.1101	0.0951	0.2351	0.2521	0.2453	0.1834	0.1132	0.1181	0.1088	0.0986	0.0906	0.0903	0.0866	0.0736	0.0632	0.0812	0.0515	0.0493	0.0422	0
NMH	0.0852	0.0916	0.0863	0.0893	0.0832	0.074	0.0776	0.0909	0.0866	0.0772	0.2405	0.2718	0.2508	0.1764	0.0918	0.1139	0.1058	0.0799	0.0758	0.0728	0.0815	0.0676	0.042	0.0576	0.0402	0.0269	0.0184	0.043	0
DGX	0.0475	0.047	0.0466	0.051	0.0523	0.0471	0.0441	0.0607	0.055	0.0461	0.1953	0.2183	0.2126	0.1328	0.0629	0.0556	0.0595	0.0585	0.0435	0.0418	0.0427	0.0665	0.063	0.0538	0.0431	0.0432	0.0541	0.0544	0.0495	0
GDH	0.1324	0.1318	0.1301	0.1305	0.12	0.114	0.1194	0.1333	0.1263	0.1162	0.2741	0.3047	0.2835	0.2125	0.1352	0.1538	0.1403	0.1187	0.1182	0.1172	0.1205	0.099	0.0784	0.1002	0.0806	0.0611	0.055	0.0804	0.0614	0.0889	0
HNH	0.1365	0.1395	0.1304	0.1355	0.1327	0.1228	0.1263	0.1393	0.1344	0.1254	0.2943	0.3252	0.299	0.2233	0.1402	0.1625	0.151	0.1276	0.1233	0.1242	0.1245	0.116	0.0861	0.106	0.0833	0.0706	0.0609	0.082	0.0586	0.0935	0.1024	0
LNH	0.0758	0.0801	0.0749	0.0782	0.0677	0.061	0.0635	0.0767	0.0728	0.0637	0.2239	0.2556	0.2357	0.1598	0.0805	0.1017	0.0916	0.0688	0.0651	0.0632	0.0678	0.0535	0.0362	0.0451	0.0284	0.0214	0.0173	0.0385	0.0156	0.0365	0.0575	0.06	0
SDH	0.0865	0.0907	0.0852	0.0882	0.0798	0.0711	0.0758	0.0881	0.0824	0.0744	0.2318	0.2675	0.2531	0.1711	0.0889	0.1134	0.1001	0.0773	0.0723	0.0725	0.0725	0.0596	0.0375	0.0538	0.0323	0.0241	0.017	0.0358	0.017	0.0432	0.0572	0.0569	0.0115	0
YNH	0.0859	0.0886	0.0864	0.0881	0.076	0.068	0.0726	0.087	0.0833	0.0718	0.2292	0.2585	0.2394	0.1668	0.0923	0.1052	0.0986	0.0741	0.0734	0.0713	0.0706	0.0552	0.0358	0.0506	0.0332	0.0169	0.0144	0.0396	0.0201	0.0432	0.0542	0.0628	0.0136	0.017	0
SHH	0.0999	0.0944	0.0954	0.0936	0.081	0.0711	0.0774	0.0892	0.0845	0.0764	0.2464	0.2789	0.2588	0.1722	0.0933	0.1165	0.106	0.0758	0.0768	0.0746	0.0878	0.0728	0.0489	0.0697	0.0484	0.0263	0.019	0.0505	0.0287	0.0533	0.0601	0.0691	0.022	0.0238	0.0182	0
CCH	0.1234	0.1223	0.1152	0.1217	0.1051	0.0966	0.1031	0.1165	0.1079	0.098	0.2586	0.2931	0.2717	0.1957	0.1146	0.15	0.1356	0.1041	0.0996	0.1019	0.1166	0.101	0.0711	0.0919	0.0637	0.04	0.0327	0.0547	0.0333	0.0728	0.0724	0.0681	0.0357	0.0302	0.033	0.0366	0
