# Supplementary material for: Forensic Feature Exploration and Comprehensive Genetic Insights Into Yugu Ethnic Minority and Northern Han Population via a Novel NGS-Based Marker Set
Source: Front Genet. 2022 Apr 27;13:816737. doi: 10.3389/fgene.2022.816737 (PMC9121381; doi:10.3389/fgene.2022.816737)
Supplement: Supplementary file 1 [file DataSheet1.zip › Supplementary Tables/Supplementary materials-X-STR.xlsx]

## Sheet: S1 Coverage_Female
Supplementary Table 1. Coverages for 27 X-STRs for female samples.
Loci	Coverage (Average)	S.D.	Max	Min
DXS10079	773.598	259.202	1600	221
DXS10075	1106.41	378.218	2430	380
DXS6807	1343.82	552.009	2914	308
DXS10148	1401.88	1280.01	7449	101
DXS6810	1490.37	634.382	3512	368
DXS10164	1528.15	592.626	3355	439
GATA31E08	1643.91	570.602	3635	355
HPRTB	1949.92	653.007	4081	337
DXS10162	2073.59	728.906	4487	621
DXS9902	2080.37	1033.14	5055	144
DXS10159	2718.31	1046.19	6606	530
DXS981	2986.45	1254.04	8281	971
DXS7133	3041.44	1419.81	7335	538
GATA172D05	3119.05	1777.18	7847	468
DXS7132	3415.49	1399.57	8181	652
DXS6800	3611.25	1546.43	8221	827
DXS6809	4507.75	2423.38	15947	958
DXS101	4771.02	2718.42	15441	965
DXS6795	5038.04	2039.12	13642	1472
DXS10103	6169.19	2561.08	14507	1442
DXS10074	6568.76	2318.77	12281	1766
DXS10135	6772.24	3877.81	22625	787
DXS8378	7388.77	2754.85	16912	2026
DXS6789	7404.38	3064.73	16334	1207
DXS9907	8133.69	3127.94	18472	869
GATA165B12	11496.5	4447.4	27276	3961
DXS7423	13829.2	5076.97	29885	4465

## Sheet: S2 Coverage_Male
Supplementary Table 2. Coverages for 27 X-STRs for male samples.
Loci	Coverage (Average)	S.D.	Max	Min
DXS10079	370.891	146.707	889	119
DXS10075	536.23	212.904	1415	158
DXS6810	651.988	262.023	1470	146
DXS6807	659.58	298.02	1844	114
DXS10164	746.556	310.192	1830	198
DXS10148	783.518	834.942	4776	31
GATA31E08	820.856	294.31	1787	193
HPRTB	939.195	359.421	2241	255
DXS10162	980.319	397.224	2680	186
DXS9902	995.623	498.616	2442	161
DXS10159	1255.61	571.082	3989	240
GATA172D05	1354.9	815.85	4586	214
DXS7133	1443.06	662.311	3984	318
DXS981	1554.56	765.612	4994	483
DXS7132	1597.97	628.244	3756	373
DXS6800	1667.63	698.23	4480	292
DXS6809	2172.04	1155.96	6628	429
DXS101	2205.98	1469.07	8912	327
DXS6795	2516.44	1275.22	9238	410
DXS10103	3028.61	1358.53	8569	554
DXS10074	3059.21	1227.46	7972	688
DXS6789	3491.56	1537.51	9873	524
DXS10135	3604.39	2439.46	12804	354
DXS8378	3784.22	1622.06	11240	941
DXS9907	3976.45	1586.31	9973	954
GATA165B12	5328.53	2040.6	13989	992
DXS7423	7448.33	3150.94	20255	1851

## Sheet: S3 Allele frequencies_Yugu
Supplementary Table 3. Alelle frequencies of the 27 X-STR loci in Chinese Yugu ethnic minority.
Allele	DXS10074	Allele	DXS7423	Allele	DXS101	Allele	DXS10164	Allele	DXS6810
7	0.00606061	13	0.0272727	18	0.00909091	5	0.0030303	14	0.00606061
8	0.00909091	14	0.260606	20	0.0030303	8	0.069697	16	0.00606061
10	0.0030303	15	0.615152	21	0.0181818	9	0.0272727	17	0.172727
12	0.00606061	16	0.0939394	22	0.0515152	10	0.59697	18	0.472727
13	0.0030303	17	0.0030303	23	0.127273	11	0.19697	19	0.324242
15	0.0484848	Allele	DXS8378	24	0.20303	12	0.0909091	20	0.0181818
16	0.209091	9	0.0333333	25	0.284848	13	0.00909091	Allele	DXS7133
16.2	0.00606061	10	0.533333	26	0.169697	14	0.00606061	6	0.00606061
17	0.318182	11	0.333333	27	0.0757576	Allele	DXS6789	8	0.00606061
18	0.218182	12	0.0939394	28	0.0242424	15	0.169697	9	0.730303
19	0.124242	13	0.00606061	29	0.0272727	16	0.242424	10	0.157576
20	0.0484848	Allele	HPRTB	30	0.00606061	17	0.00606061	11	0.0848485
Allele	DXS10103	11	0.0666667	Allele	DXS10148	19	0.0515152	12	0.0151515
14	0.0030303	12	0.306061	16	0.0030303	20	0.287879	Allele	DXS981
15	0.0424242	13	0.345455	18	0.172727	21	0.187879	11.3	0.00606061
16	0.342424	14	0.236364	19	0.0515152	22	0.0545455	12	0.00909091
17	0.069697	15	0.0424242	19.1	0.0030303	Allele	DXS6795	12.3	0.0666667
18	0.251515	16	0.0030303	20	0.0363636	9	0.0787879	13	0.2
19	0.209091	Allele	DXS10075	21	0.0121212	10	0.163636	13.3	0.224242
20	0.0757576	13	0.00606061	21.1	0.0272727	11	0.239394	14	0.284848
21	0.00606061	14	0.0030303	22.1	0.0727273	12	0.0272727	14.3	0.0606061
Allele	DXS10135	14.2	0.0030303	23.1	0.069697	13	0.448485	15	0.118182
16	0.0121212	15	0.0181818	24.1	0.109091	14	0.0363636	16	0.030303
17	0.00606061	16	0.206061	25.1	0.069697	15	0.0030303	Allele	DXS9902
18	0.0606061	17	0.430303	26.1	0.157576	16	0.0030303	7	0.0121212
19	0.139394	17.2	0.0606061	27.1	0.0969697	Allele	DXS6800	9	0.0181818
20	0.115152	18	0.248485	27.2	0.0030303	16	0.712121	10	0.345455
21	0.154545	18.2	0.0121212	28.1	0.0575758	17	0.0121212	11	0.40303
21.1	0.0030303	19	0.00606061	29.1	0.0212121	18	0.0333333	11.1	0.00909091
22	0.1	19.2	0.0030303	30.1	0.0212121	19	0.136364	12	0.20303
23	0.0939394	20	0.0030303	31.1	0.0151515	21	0.030303	13	0.00909091
24	0.0424242	Allele	DXS10079	Allele	DXS10159	22	0.0606061	Allele	DXS9907
25	0.0545455	15	0.00606061	22	0.0151515	23	0.0151515	10	0.00606061
26	0.030303	16	0.00606061	23	0.0363636	Allele	DXS6807	11	0.0151515
27	0.0393939	17	0.030303	24	0.306061	11	0.445455	12	0.381818
28	0.0363636	18	0.133333	25	0.233333	12	0.0242424	12.3	0.0030303
29	0.0242424	19	0.19697	26	0.224242	13	0.0151515	13	0.512121
30	0.0393939	20	0.309091	27	0.130303	14	0.375758	14	0.0818182
31	0.0121212	21	0.190909	28	0.0545455	15	0.112121	Allele	GATA165B12
32	0.0242424	22	0.10303	Allele	DXS10162	16	0.0272727	9	0.19697
33	0.00909091	23	0.0121212	15	0.0151515	Allele	DXS6809	10	0.524242
34	0.0030303	24	0.0121212	16	0.0181818	29	0.0151515	11	0.218182
Allele	DXS7132	Allele	GATA31E08	17	0.20303	30	0.0484848	12	0.0424242
12	0.0969697	7	0.0606061	18	0.387879	31	0.187879	13	0.0181818
13	0.178788	8	0.0151515	18.1	0.0121212	32	0.163636	Allele	GATA172D05
14	0.387879	9	0.272727	19	0.278788	33	0.230303	6	0.0787879
15	0.251515	10	0.221212	20	0.0727273	34	0.218182	7	0.00606061
16	0.0727273	11	0.336364	21	0.00909091	34.3	0.0030303	8	0.106061
17	0.00909091	12	0.0727273	22	0.0030303	35	0.106061	9	0.178788
19	0.0030303	13	0.0212121			36	0.0151515	10	0.39697
						37	0.00606061	11	0.187879
						40	0.00606061	12	0.0424242
								13	0.0030303

## Sheet: S4 Allele frequencies_NMH
Supplementary Table 4. Alelle frequencies of the 27 X-STR loci in Chinese NMH population.
Allele	DXS10074	Allele	DXS7423	Allele	DXS10148	Allele	DXS6789	Allele	DXS7133
13	0.00302115	13	0.0060423	13.3	0.00151057	14	0.00151057	6	0.0135952
14	0.0151057	14	0.327795	16.1	0.00151057	15	0.149547	9	0.71148
15	0.081571	15	0.602719	17	0.00151057	16	0.26284	10	0.21148
15.3	0.00302115	16	0.0634441	18	0.123867	17	0.0513595	11	0.060423
16	0.208459	Allele	DXS8378	18.1	0.00302115	18	0.0060423	12	0.00302115
17	0.305136	9	0.0302115	19	0.0438066	19	0.0453172	Allele	DXS981
18	0.255287	10	0.531722	20	0.0302115	20	0.229607	12	0.0513595
19	0.0966767	11	0.293051	20.1	0.00151057	21	0.170695	12.3	0.0951662
19.3	0.00151057	12	0.132931	21.1	0.00302115	22	0.0619335	13	0.167674
20	0.0287009	13	0.0120846	22.1	0.0589124	23	0.021148	13.3	0.1571
21	0.00151057	Allele	HPRTB	22.2	0.00302115	Allele	DXS6795	14	0.270393
Allele	DXS10103	9	0.00302115	23.1	0.10423	9	0.0498489	14.3	0.0755287
14	0.0060423	11	0.0498489	24.1	0.0966767	10	0.123867	15	0.129909
15	0.0256798	12	0.277946	24.2	0.00151057	11	0.277946	15.3	0.0166163
16	0.335347	13	0.413897	25.1	0.110272	12	0.0392749	16	0.0347432
17	0.113293	14	0.185801	26.1	0.117825	13	0.454683	17	0.00151057
18	0.203927	15	0.0619335	27.1	0.126888	14	0.0438066	Allele	DXS9902
19	0.23716	16	0.00755287	27.2	0.00302115	15	0.010574	7	0.00151057
20	0.0694864	Allele	DXS10075	28.1	0.0755287	Allele	DXS6800	9	0.0226586
21	0.00906344	14.2	0.00151057	29.1	0.0649547	16	0.826284	10	0.466767
Allele	DXS10135	15	0.00755287	30.1	0.0196375	18	0.0226586	11	0.314199
15	0.00453172	16	0.15861	30.2	0.00302115	19	0.0830816	12	0.18429
16	0.00302115	16.2	0.0362538	31.1	0.00453172	21	0.00755287	13	0.010574
17	0.010574	17	0.425982	Allele	DXS10159	22	0.0589124	Allele	DXS9907
18	0.0453172	17.2	0.0377644	22	0.021148	23	0.00151057	9	0.00151057
19	0.126888	18	0.28852	23	0.0422961	Allele	DXS6807	10	0.00302115
20	0.113293	18.2	0.00151057	24	0.26284	11	0.397281	11	0.0407855
21	0.117825	19	0.0332326	25	0.280967	12	0.0181269	12	0.389728
22	0.149547	20	0.0060423	26	0.231118	13	0.0196375	12.3	0.00151057
22.2	0.00453172	20.2	0.00302115	27	0.119335	14	0.389728	13	0.469789
23	0.0679758	Allele	DXS10079	28	0.0362538	15	0.137462	14	0.0755287
24	0.0589124	15	0.00151057	29	0.0060423	16	0.0271903	15	0.0181269
25	0.0407855	16	0.00906344	Allele	DXS10162	17	0.010574	Allele	GATA165B12
26	0.0483384	17	0.0438066	13	0.00302115	Allele	DXS6809	7	0.00151057
27	0.0468278	18	0.113293	15	0.00151057	26.2	0.00302115	9	0.234139
28	0.0422961	19	0.219033	16	0.0241692	28	0.00151057	10	0.572508
29	0.0317221	20	0.300604	17	0.188822	29	0.010574	11	0.163142
30	0.0377644	21	0.194864	17.2	0.00453172	30	0.00755287	12	0.0271903
31	0.0135952	22	0.0785498	18	0.306647	31	0.178248	13	0.00151057
32	0.0120846	23	0.0302115	19	0.274924	32	0.13142	Allele	GATA172D05
33	0.0135952	24	0.00755287	20	0.146526	33	0.258308	6	0.0438066
34	0.00755287	25	0.00151057	21	0.0362538	34	0.23716	7	0.00302115
35	0.00151057	Allele	DXS101	22	0.0135952	35	0.116314	8	0.138973
42	0.00151057	19	0.00302115	Allele	DXS10164	36	0.0468278	9	0.125378
Allele	DXS7132	20	0.00151057	8	0.0619335	37	0.00302115	10	0.409366
9	0.00151057	21	0.0120846	9	0.021148	38	0.00302115	11	0.247734
11	0.0060423	22	0.0347432	10	0.58006	39	0.00302115	12	0.0302115
12	0.081571	23	0.122356	11	0.214502	Allele	DXS6810	13	0.00151057
13	0.21148	24	0.259819	12	0.0694864	15	0.00302115	Allele	GATA31E08
14	0.3429	25	0.267372	13	0.0407855	16	0.00453172	7	0.0845921
15	0.265861	26	0.178248	14	0.010574	17	0.1571	8	0.0287009
16	0.081571	27	0.0785498	15	0.00151057	18	0.493958	9	0.232628
17	0.0060423	28	0.0287009			19	0.338369	10	0.199396
18	0.00302115	29	0.010574			20	0.00302115	11	0.348943
		30	0.00151057					12	0.0996979
		32	0.00151057					13	0.0060423

## Sheet: S5 Obs.Het&Exp.Het&HWE_P
Supplementary Table 5. Heterozygosities and P values for HWE exact tests of the 27 X-STR loci in Chinese Yugu and NMH populations.
Locus	Yugu			NMH
	Obs.Het.	Exp.Het.	P-value	Obs.Het.	Exp.Het.	P-value
DXS10074	0.83582	0.79531	0.03075	0.7907	0.77856	0.06066
DXS10103	0.77612	0.7769	0.20971	0.81395	0.76751	0.51907
DXS10135	0.8806	0.91909	0.14321	0.89535	0.92244	0.10943
DXS7132	0.74627	0.75143	0.57141	0.73256	0.74759	0.14955
DXS7423	0.55224	0.60824	0.07341	0.54651	0.52992	0.91991
DXS8378	0.61194	0.6198	0.3284	0.63953	0.60011	0.30378
HPRTB	0.77612	0.72124	0.5781	0.65116	0.69452	0.48722
DXS10075	0.76119	0.73146	0.86853	0.72674	0.70664	0.39069
DXS10079	0.83582	0.809	0.47864	0.81395	0.81375	0.05652
DXS101	0.80597	0.82449	0.44749	0.73837	0.79904	0.20767
DXS10148	0.85075	0.89126	0.05476	0.80233	0.8945	0.00201
DXS10159	0.83582	0.7723	0.44745	0.78488	0.7879	0.63191
DXS10162	0.83582	0.73662	0.79163	0.79651	0.77719	0.16755
DXS10164	0.64179	0.63057	0.93375	0.63953	0.63577	0.99922
DXS6789	0.77612	0.79306	0.22299	0.77907	0.81443	0.13316
DXS6795	0.67164	0.72023	0.71262	0.68023	0.66913	0.71467
DXS6800	0.40299	0.41409	0.51797	0.30814	0.30424	0.04839
DXS6807	0.73134	0.68298	0.56729	0.56977	0.66679	0.01333
DXS6809	0.85075	0.81787	0.99471	0.80814	0.80812	0.06327
DXS6810	0.68657	0.66379	0.48388	0.65116	0.6105	0.75456
DXS7133	0.47761	0.43912	0.28788	0.36047	0.40981	0.00513
DXS981	0.89552	0.80249	0.01627	0.86047	0.8356	0.65511
DXS9902	0.70149	0.68455	0.84294	0.65116	0.63869	0.28893
DXS9907	0.56716	0.60285	0.08662	0.64535	0.61808	0.32121
GATA165B12	0.64179	0.64336	0.8768	0.58721	0.59282	0.62051
GATA172D05	0.74627	0.78128	0.3904	0.68605	0.7352	0.15002
GATA31E08	0.73134	0.76086	0.0124	0.76744	0.76824	0.12778
Note: Obs.Het, observed heterozygosity; Exp.Het., expected heterozygosity
